# Supplementary material for: 3-[(3,5-Dichloro­anilino)carbon­yl]propionic acid
Source: Acta Crystallogr Sect E Struct Rep Online. 2009 Mar 25;65(Pt 4):o873. doi: 10.1107/S1600536809010319 (PMC2968869; doi:10.1107/S1600536809010319)
Supplement: Supplementary file 1 [file e-65-0o873-sup1.cif]

##############################################################################
###                                                                        ###
###        Electronic paper (Acta Crystallographica Section E)             ###
###                                                                        ###
##############################################################################
#                                                                            #
# This CIF contains the data in a paper accepted for publication in Acta     #
# Crystallographica Section E. It conforms to the requirements of Notes      #
# for Authors for Section E, and has been peer reviewed under the auspices   #
# of the IUCr Commission on Journals.                                        #
#                                                                            #
# Full details of the Crystallographic Information File format               #
# are given in the paper "The Crystallographic Information File (CIF):       #
# a New Standard Archive File for Crystallography" by S. R. Hall, F. H.      #
# Allen and I. D. Brown [Acta Cryst. (1991), A47, 655-685].                  #
#                                                                            #
# The current version of the core CIF dictionary is obtainable from          #
# ftp://ftp.iucr.org/pub/cif_core.dic. The current version number is 2.4.    #
#                                                                            #
# Software is freely available for graphical display of the structure(s) in  #
# this CIF.  For information consult the CIF home page http://www.iucr.org/  #
# cif/home.html                                                              #
#                                                                            #
# This file may be used for bona fide research purposes within the           #
# scientific community so long as proper attribution is given to the journal # 
# article from which it was obtained.                                        #
#                                                                            #
##############################################################################
                                             
data_I
_audit_creation_method     SHELXL-97
_chemical_name_systematic
;
3-[(3,5-Dichloroanilino)carbonyl]propionic acid
;
_chemical_name_common     ?
_chemical_formula_moiety     'C10 H9 Cl2 N O3'
_chemical_formula_sum     'C10 H9 Cl2 N O3'
_chemical_formula_iupac     'C10 H9 Cl2 N O3'
_chemical_formula_weight     262.08
_chemical_melting_point     ?
_symmetry_cell_setting     monoclinic
_symmetry_space_group_name_H-M     'P 21/n'
_symmetry_space_group_name_HALL     '-P 2yn'
loop_
    _symmetry_equiv_pos_as_xyz
    'x, y, z'
    '-x+1/2, y+1/2, -z+1/2'
    '-x, -y, -z'
    'x-1/2, -y-1/2, z-1/2'
_cell_length_a     7.3500(10)
_cell_length_b     10.318(2)
_cell_length_c     15.031(3)
_cell_angle_alpha     90.00
_cell_angle_beta     99.44(2)
_cell_angle_gamma     90.00
_cell_volume     1124.5(3)
_cell_formula_units_Z     4
_cell_measurement_reflns_used     25
_cell_measurement_theta_min     7.35
_cell_measurement_theta_max     20.64
_cell_measurement_temperature     299(2)
_exptl_crystal_description     prism
_exptl_crystal_colour     colourless
_exptl_crystal_size_max     0.48
_exptl_crystal_size_mid     0.30
_exptl_crystal_size_min     0.28
_exptl_crystal_density_diffrn     1.548
_exptl_crystal_density_meas     ?
_exptl_crystal_density_method     'not measured'
_exptl_crystal_F_000     536
_exptl_absorpt_coefficient_mu     5.147
_exptl_absorpt_correction_type     psi-scan
_exptl_absorpt_process_details     '(North <i>et al.</i>,  1968)'
_exptl_absorpt_correction_T_min     0.1416
_exptl_absorpt_correction_T_max     0.2418
_exptl_special_details
;
;
_diffrn_ambient_temperature     299(2)
_diffrn_radiation_type     CuK\a
_diffrn_radiation_wavelength     1.54180
_diffrn_radiation_source     'fine-focus sealed tube'
_diffrn_radiation_monochromator     graphite
_diffrn_measurement_device_type     'Enraf--Nonius CAD-4'
_diffrn_measurement_method     \w/2\q
_diffrn_detector_area_resol_mean     ?
_diffrn_reflns_number     4204
_diffrn_reflns_av_R_equivalents     0.1107
_diffrn_reflns_av_sigmaI/netI     0.0852
_diffrn_reflns_theta_min     5.22
_diffrn_reflns_theta_max     67.07
_diffrn_reflns_theta_full     67.07
_diffrn_measured_fraction_theta_max     0.998
_diffrn_measured_fraction_theta_full     0.998
_diffrn_reflns_limit_h_min     0
_diffrn_reflns_limit_h_max     8
_diffrn_reflns_limit_k_min     -12
_diffrn_reflns_limit_k_max     12
_diffrn_reflns_limit_l_min     -17
_diffrn_reflns_limit_l_max     17
_diffrn_standards_number     3
_diffrn_standards_interval_count     ?
_diffrn_standards_interval_time     120
_diffrn_standards_decay_%     1.0
_refine_special_details
;
;
_reflns_number_total     2005
_reflns_number_gt     1794
_reflns_threshold_expression     I>2\s(I)
_refine_ls_structure_factor_coef     Fsqd
_refine_ls_matrix_type     full
_refine_ls_R_factor_all     0.0631
_refine_ls_R_factor_gt     0.0580
_refine_ls_wR_factor_gt     0.1651
_refine_ls_wR_factor_ref     0.1700
_refine_ls_goodness_of_fit_ref     1.125
_refine_ls_restrained_S_all     1.124
_refine_ls_number_reflns     2005
_refine_ls_number_parameters     151
_refine_ls_number_restraints     1
_refine_ls_hydrogen_treatment     mixed
_refine_ls_weighting_scheme     calc
_refine_ls_weighting_details
         'calc w=1/[\s^2^(Fo^2^)+(0.0804P)^2^+0.4071P] where P=(Fo^2^+2Fc^2^)/3'
_atom_sites_solution_hydrogens     geom
_atom_sites_solution_primary     direct
_atom_sites_solution_secondary     difmap
_refine_ls_shift/su_max     0.009
_refine_ls_shift/su_mean     0.000
_refine_diff_density_max     0.37
_refine_diff_density_min     -0.54
_refine_ls_extinction_method     none
_refine_ls_extinction_coef     ?
loop_
    _atom_type_symbol
    _atom_type_description
    _atom_type_scat_dispersion_real
    _atom_type_scat_dispersion_imag
    _atom_type_scat_source
    'C' 'C' 0.0181 0.0091
                         'International Tables Vol C Tables 4.2.6.8 and 6.1.1.4'
    'H' 'H' 0.0000 0.0000
                         'International Tables Vol C Tables 4.2.6.8 and 6.1.1.4'
    'N' 'N' 0.0311 0.0180
                         'International Tables Vol C Tables 4.2.6.8 and 6.1.1.4'
    'O' 'O' 0.0492 0.0322
                         'International Tables Vol C Tables 4.2.6.8 and 6.1.1.4'
    'Cl' 'Cl' 0.3639 0.7018
                         'International Tables Vol C Tables 4.2.6.8 and 6.1.1.4'
_computing_data_collection     'CAD-4-PC (Enraf--Nonius, 1996)'
_computing_cell_refinement     'CAD-4-PC (Enraf--Nonius, 1996)'
_computing_data_reduction     'REDU4 (Stoe & Cie, 1987)'
_computing_structure_solution     'SHELXS97 (Sheldrick, 2008)'
_computing_structure_refinement     'SHELXL97 (Sheldrick, 2008)'
_computing_molecular_graphics     'PLATON (Spek, 2009)'
_computing_publication_material     'SHELXL97 (Sheldrick, 2008)'
loop_
    _atom_site_type_symbol
    _atom_site_label
    _atom_site_fract_x
    _atom_site_fract_y
    _atom_site_fract_z
    _atom_site_U_iso_or_equiv
    _atom_site_adp_type
    _atom_site_calc_flag
    _atom_site_refinement_flags
    _atom_site_occupancy
    _atom_site_disorder_assembly
    _atom_site_disorder_group
    C C1 0.2687(3) 0.5234(3) 0.51327(16) 0.0360(6) Uani d . 1 . .
    C C2 0.1971(3) 0.4036(3) 0.48363(18) 0.0390(6) Uani d . 1 . .
    H H2 0.1668 0.3863 0.4223 0.047 Uiso calc R 1 . .
    C C3 0.1715(4) 0.3108(3) 0.54585(19) 0.0415(6) Uani d . 1 . .
    C C4 0.2153(4) 0.3313(3) 0.63743(19) 0.0453(7) Uani d . 1 . .
    H H4 0.1971 0.2676 0.6789 0.054 Uiso calc R 1 . .
    C C5 0.2872(4) 0.4502(4) 0.66443(18) 0.0453(7) Uani d . 1 . .
    C C6 0.3155(4) 0.5480(3) 0.60551(17) 0.0435(7) Uani d . 1 . .
    H H6 0.3642 0.6276 0.6266 0.052 Uiso calc R 1 . .
    C C7 0.3499(3) 0.7371(3) 0.45487(16) 0.0374(6) Uani d . 1 . .
    C C8 0.3313(4) 0.8125(3) 0.36730(17) 0.0421(7) Uani d . 1 . .
    H H8A 0.3996 0.7685 0.3263 0.051 Uiso calc R 1 . .
    H H8B 0.2025 0.8148 0.3395 0.051 Uiso calc R 1 . .
    C C9 0.4014(4) 0.9480(3) 0.38180(17) 0.0447(7) Uani d . 1 . .
    H H9A 0.5322 0.9451 0.4055 0.054 Uiso calc R 1 . .
    H H9B 0.3400 0.9891 0.4268 0.054 Uiso calc R 1 . .
    C C10 0.3724(4) 1.0293(3) 0.29825(18) 0.0436(7) Uani d . 1 . .
    N N1 0.2863(3) 0.6158(3) 0.44600(15) 0.0403(6) Uani d . 1 . .
    H H1N 0.242(4) 0.584(4) 0.387(3) 0.048 Uiso d . 1 . .
    O O1 0.4152(3) 0.7867(3) 0.52683(13) 0.0543(6) Uani d . 1 . .
    O O2 0.4186(4) 1.1531(3) 0.30787(14) 0.0622(7) Uani d D 1 . .
    H H2O 0.459(5) 1.167(5) 0.3609(15) 0.075 Uiso d D 1 . .
    O O3 0.3114(4) 0.9893(3) 0.22424(13) 0.0620(7) Uani d . 1 . .
    Cl Cl1 0.07961(12) 0.16217(8) 0.50728(6) 0.0580(3) Uani d . 1 . .
    Cl Cl2 0.34909(13) 0.47994(11) 0.77952(5) 0.0696(4) Uani d . 1 . .
loop_
    _atom_site_aniso_label
    _atom_site_aniso_U_11
    _atom_site_aniso_U_22
    _atom_site_aniso_U_33
    _atom_site_aniso_U_12
    _atom_site_aniso_U_13
    _atom_site_aniso_U_23
    C1 0.0448(12) 0.0368(17) 0.0252(12) 0.0015(11) 0.0026(9) 0.0014(11)
    C2 0.0487(13) 0.0390(17) 0.0287(12) 0.0004(12) 0.0050(10) -0.0022(11)
    C3 0.0490(13) 0.0379(17) 0.0382(14) -0.0009(12) 0.0089(10) -0.0034(12)
    C4 0.0589(16) 0.044(2) 0.0339(14) -0.0048(13) 0.0098(11) 0.0050(12)
    C5 0.0585(15) 0.051(2) 0.0265(13) -0.0048(13) 0.0071(10) 0.0019(12)
    C6 0.0590(15) 0.0454(19) 0.0254(13) -0.0089(13) 0.0044(10) -0.0008(12)
    C7 0.0463(12) 0.0401(17) 0.0242(11) -0.0013(12) 0.0007(9) 0.0008(11)
    C8 0.0598(15) 0.0408(17) 0.0237(12) -0.0014(13) 0.0007(10) 0.0025(11)
    C9 0.0643(15) 0.0440(19) 0.0230(12) -0.0036(14) -0.0009(10) 0.0038(12)
    C10 0.0611(15) 0.0426(18) 0.0252(12) -0.0021(13) 0.0012(10) 0.0043(12)
    N1 0.0602(12) 0.0370(15) 0.0220(10) -0.0033(11) 0.0019(8) -0.0001(9)
    O1 0.0824(13) 0.0483(15) 0.0272(10) -0.0156(11) -0.0056(9) 0.0019(9)
    O2 0.1047(17) 0.0458(15) 0.0289(11) -0.0123(13) -0.0107(10) 0.0092(10)
    O3 0.1032(17) 0.0545(16) 0.0224(10) -0.0094(13) -0.0071(10) 0.0031(9)
    Cl1 0.0808(6) 0.0403(6) 0.0533(5) -0.0134(4) 0.0127(4) -0.0065(3)
    Cl2 0.1032(7) 0.0795(8) 0.0243(4) -0.0260(5) 0.0056(4) 0.0014(3)
_geom_special_details
;
;
loop_
    _geom_bond_atom_site_label_1
    _geom_bond_atom_site_label_2
    _geom_bond_site_symmetry_2
    _geom_bond_distance
    _geom_bond_publ_flag
    C1 C2 . 1.388(4) ?
    C1 C6 . 1.396(4) ?
    C1 N1 . 1.411(4) ?
    C2 C3 . 1.372(4) ?
    C2 H2 . 0.93 ?
    C3 C4 . 1.378(4) ?
    C3 Cl1 . 1.737(3) ?
    C4 C5 . 1.371(5) ?
    C4 H4 . 0.93 ?
    C5 C6 . 1.381(4) ?
    C5 Cl2 . 1.742(3) ?
    C6 H6 . 0.93 ?
    C7 O1 . 1.221(3) ?
    C7 N1 . 1.335(4) ?
    C7 C8 . 1.516(4) ?
    C8 C9 . 1.494(5) ?
    C8 H8A . 0.97 ?
    C8 H8B . 0.97 ?
    C9 C10 . 1.496(4) ?
    C9 H9A . 0.97 ?
    C9 H9B . 0.97 ?
    C10 O3 . 1.202(4) ?
    C10 O2 . 1.323(4) ?
    N1 H1N . 0.95(4) ?
    O2 H2O . 0.82(2) ?
loop_
    _geom_angle_atom_site_label_1
    _geom_angle_atom_site_label_2
    _geom_angle_atom_site_label_3
    _geom_angle_site_symmetry_1
    _geom_angle_site_symmetry_3
    _geom_angle
    _geom_angle_publ_flag
    C2 C1 C6 . . 120.0(3) ?
    C2 C1 N1 . . 116.5(2) ?
    C6 C1 N1 . . 123.5(3) ?
    C3 C2 C1 . . 119.3(2) ?
    C3 C2 H2 . . 120.3 ?
    C1 C2 H2 . . 120.3 ?
    C2 C3 C4 . . 122.6(3) ?
    C2 C3 Cl1 . . 118.5(2) ?
    C4 C3 Cl1 . . 118.9(2) ?
    C5 C4 C3 . . 116.7(3) ?
    C5 C4 H4 . . 121.7 ?
    C3 C4 H4 . . 121.7 ?
    C4 C5 C6 . . 123.7(3) ?
    C4 C5 Cl2 . . 118.5(2) ?
    C6 C5 Cl2 . . 117.8(3) ?
    C5 C6 C1 . . 117.7(3) ?
    C5 C6 H6 . . 121.1 ?
    C1 C6 H6 . . 121.1 ?
    O1 C7 N1 . . 124.2(3) ?
    O1 C7 C8 . . 121.3(3) ?
    N1 C7 C8 . . 114.5(2) ?
    C9 C8 C7 . . 112.0(2) ?
    C9 C8 H8A . . 109 ?
    C7 C8 H8A . . 109 ?
    C9 C8 H8B . . 109 ?
    C7 C8 H8B . . 109 ?
    H8A C8 H8B . . 108 ?
    C8 C9 C10 . . 113.8(2) ?
    C8 C9 H9A . . 109 ?
    C10 C9 H9A . . 109 ?
    C8 C9 H9B . . 109 ?
    C10 C9 H9B . . 109 ?
    H9A C9 H9B . . 108 ?
    O3 C10 O2 . . 118.8(3) ?
    O3 C10 C9 . . 124.4(3) ?
    O2 C10 C9 . . 116.8(3) ?
    C7 N1 C1 . . 129.3(2) ?
    C7 N1 H1N . . 118(2) ?
    C1 N1 H1N . . 112(2) ?
    C10 O2 H2O . . 109(3) ?
loop_
    _geom_torsion_atom_site_label_1
    _geom_torsion_atom_site_label_2
    _geom_torsion_atom_site_label_3
    _geom_torsion_atom_site_label_4
    _geom_torsion_site_symmetry_1
    _geom_torsion_site_symmetry_2
    _geom_torsion_site_symmetry_3
    _geom_torsion_site_symmetry_4
    _geom_torsion
    _geom_torsion_publ_flag
    O1 C7 C8 C9 . . . . 0.2(4) ?
    N1 C7 C8 C9 . . . . 178.9(2) ?
    C7 C8 C9 C10 . . . . -175.5(2) ?
    C8 C9 C10 O3 . . . . -5.3(5) ?
    C8 C9 C10 O2 . . . . 175.0(3) ?
    O1 C7 N1 C1 . . . . 4.3(5) ?
    C8 C7 N1 C1 . . . . -174.4(3) ?
    C2 C1 N1 C7 . . . . 180.0(3) ?
    C6 C1 N1 C7 . . . . 1.3(4) ?
loop_
    _geom_hbond_atom_site_label_D
    _geom_hbond_atom_site_label_H
    _geom_hbond_atom_site_label_A
    _geom_hbond_site_symmetry_A
    _geom_hbond_distance_DH
    _geom_hbond_distance_HA
    _geom_hbond_distance_DA
    _geom_hbond_angle_DHA
    N1 H1N O3 2_545 0.95(4) 1.93(4) 2.857(3) 167(3)
    O2 H2O O1 3_676 0.82(2) 1.85(2) 2.656(3) 170(4)
data_global
_journal_date_recd_electronic     2009-02-14
_journal_date_accepted     2009-03-20
_journal_name_full     'Acta Crystallographica, Section E'
_journal_year     2009
_journal_volume     65
_journal_issue      4
_journal_page_first     o873
_journal_page_last     o873
_journal_paper_category     QO
_journal_coeditor_code     CS2111
_publ_contact_author_name     'Prof. B. Thimme Gowda'
_publ_contact_author_address
;
  Department of Chemistry
  Mangalore University
  Mangalagangotri-574 199
  Mangalore, INDIA
;
_publ_contact_author_email     gowdabt@yahoo.com
_publ_contact_author_fax     '91 824 2287367'
_publ_contact_author_phone     '91 824 2287262'
_publ_section_title
;
3-[(3,5-Dichloroanilino)carbonyl]propionic acid
;
loop_
    _publ_author_name
    _publ_author_address
    'B. Thimme Gowda'
; Department of Chemistry
  Mangalore University
  Mangalagangotri 574 199
  Mangalore, India
;
    'Sabine Foro'
; Institute of Materials Science
  Darmstadt University of Technology
  Petersenstrasse 23
  D-64287 Darmstadt, Germany
;
    'B. S. Saraswathi'
; Department of Chemistry
  Mangalore University
  Mangalagangotri 574 199
  Mangalore, India
;
    'Hiromitsu Terao'
; Faculty of Integrated Arts and Sciences
  Tokushima University
  Minamijosanjima-cho
  Tokushima 770-8502, Japan
;
    'Hartmut Fuess'
; Institute of Materials Science
  Darmstadt University of Technology
  Petersenstrasse 23
  D-64287 Darmstadt, Germany
;
