# Supplementary material for: 3-[(3,5-Dichloro­anilino)carbon­yl]propionic acid
Source: Acta Crystallogr Sect E Struct Rep Online. 2009 Mar 25;65(Pt 4):o873. doi: 10.1107/S1600536809010319 (PMC2968869; doi:10.1107/S1600536809010319)
Supplement: Supplementary file 2 [file e-65-0o873-Isup2.hkl]

# 
# h,k,l, Fc-squared, Fo-squared, sigma(Fo-squared) and status flag 
# 
data_I
_shelx_title ' A20 P21/N' 
_shelx_refln_list_code          4 
_shelx_F_calc_maximum      193.88 
_exptl_crystal_F_000       536.00 
_reflns_d_resolution_high  0.8371 
 
loop_ 
 _symmetry_equiv_pos_as_xyz 
 'x, y, z' 
 '-x+1/2, y+1/2, -z+1/2' 
 '-x, -y, -z' 
 'x-1/2, -y-1/2, z-1/2' 
 
_cell_length_a     7.3500 
_cell_length_b    10.3180 
_cell_length_c    15.0310 
_cell_angle_alpha  90.000 
_cell_angle_beta   99.440 
_cell_angle_gamma  90.000 
 
_shelx_F_squared_multiplier     1.000 
 
loop_ 
 _refln_index_h 
 _refln_index_k 
 _refln_index_l 
 _refln_F_squared_calc 
 _refln_F_squared_meas 
 _refln_F_squared_sigma 
 _refln_observed_status 
   2   0   0     8708.09     8428.66     32.47 o 
   4   0   0     1681.84     1513.44     13.28 o 
   6   0   0        2.05        2.47      1.39 o 
   8   0   0       46.08       46.83      1.99 o 
   1   1   0        7.38       11.16      2.93 o 
   2   1   0    10088.79     9277.38    102.93 o 
   3   1   0      221.18      200.83      5.55 o 
   4   1   0      113.91      113.12     10.53 o 
   5   1   0       32.14       36.19      1.25 o 
   6   1   0       63.81       89.84     19.77 o 
   7   1   0        8.75        8.37      1.24 o 
   8   1   0        4.68        5.11      0.83 o 
   0   2   0     3304.27     2573.72    214.89 o 
   1   2   0      106.57      110.75      1.60 o 
   2   2   0     4189.55     3713.97    217.67 o 
   3   2   0     1142.33      959.45     13.76 o 
   4   2   0        7.75        9.87      1.03 o 
   5   2   0      351.94      345.35     28.67 o 
   6   2   0       57.28       57.52      1.98 o 
   7   2   0       34.48       36.00      1.51 o 
   8   2   0       13.20       14.90      1.21 o 
   1   3   0       76.60       70.22      7.03 o 
   2   3   0      529.91      482.16      9.05 o 
   3   3   0     1349.40     1271.72     62.68 o 
   4   3   0       99.20       85.15      4.86 o 
   5   3   0      447.19      415.78     35.73 o 
   6   3   0       87.46       87.34      8.57 o 
   7   3   0       12.90       15.93      1.25 o 
   8   3   0       33.87       37.75      1.39 o 
   0   4   0     1369.66     1313.36    186.28 o 
   1   4   0        5.85        9.43      1.69 o 
   2   4   0      673.82      612.69     39.89 o 
   3   4   0     1472.83     1336.36     90.05 o 
   4   4   0      221.60      189.26     14.24 o 
   5   4   0       52.05       49.85      6.97 o 
   6   4   0      172.21      173.81     21.49 o 
   7   4   0       24.09       22.52      2.63 o 
   8   4   0       15.99       17.61      1.02 o 
   1   5   0       13.57       26.22      4.92 o 
   2   5   0      333.70      284.64     37.09 o 
   3   5   0       67.05       82.08     11.98 o 
   4   5   0        1.77        1.31      1.51 o 
   5   5   0        2.53       13.23      9.08 o 
   6   5   0        0.15        0.28      1.68 o 
   7   5   0        0.00        0.50      1.47 o 
   0   6   0     4799.12     4419.38    944.21 o 
   1   6   0     1271.13     1309.72    257.74 o 
   2   6   0        0.40       -1.33      1.33 o 
   3   6   0      320.21      332.33     63.79 o 
   4   6   0      130.58      124.67     21.61 o 
   5   6   0        4.95        6.44      1.13 o 
   6   6   0       23.88       26.14      5.43 o 
   7   6   0        4.37        1.77      1.04 o 
   1   7   0      383.30      367.53     82.26 o 
   2   7   0        1.82        0.79      1.18 o 
   3   7   0       34.90       41.11      4.65 o 
   4   7   0       89.26       91.24     16.84 o 
   5   7   0       58.52       56.68      8.99 o 
   6   7   0       36.97       38.95      4.25 o 
   7   7   0        6.66        5.93      1.72 o 
   0   8   0       23.09       18.46      6.58 o 
   1   8   0       70.58       85.65     18.95 o 
   2   8   0       73.20       76.81     13.64 o 
   3   8   0      414.32      454.45     92.16 o 
   4   8   0        3.10        6.08      2.11 o 
   5   8   0      120.08      121.17     18.59 o 
   6   8   0        5.46        7.27      1.54 o 
   1   9   0      108.17      113.36     28.52 o 
   2   9   0      123.94      131.48     25.98 o 
   3   9   0       41.22       39.15      5.40 o 
   4   9   0        7.91       12.97      2.17 o 
   5   9   0       26.42       26.87      5.49 o 
   0  10   0       85.06       86.43     22.12 o 
   1  10   0       23.44       18.77      2.66 o 
   2  10   0      129.88      140.64     33.01 o 
   3  10   0      262.92      291.59     53.96 o 
   4  10   0       39.93       42.24      9.32 o 
   5  10   0       10.10       10.53      1.12 o 
   1  11   0        1.37        3.24      0.88 o 
   2  11   0       69.03       72.18     18.11 o 
   3  11   0      163.39      169.26     42.49 o 
   0  12   0       35.14       44.12     11.47 o 
   1  12   0       66.82       79.96     24.50 o 
  -7   0   1        0.29       -0.60      2.41 o 
  -5   0   1      116.79      120.29      3.92 o 
  -3   0   1       62.43       58.00      1.87 o 
  -1   0   1       21.82       16.11      0.60 o 
   1   0   1      412.99      398.46      3.26 o 
   3   0   1     1331.26     1279.51     10.08 o 
   5   0   1        0.97       -0.30      1.69 o 
   7   0   1       43.36       31.38      1.81 o 
  -8   1   1        7.33        6.52      1.02 o 
  -7   1   1       19.03       19.83      1.30 o 
  -6   1   1      149.44      155.29     13.64 o 
  -5   1   1      169.16      170.79      4.50 o 
  -4   1   1     3172.76     2772.48     13.81 o 
  -3   1   1       28.11       18.87      1.63 o 
  -2   1   1    37590.21    29517.34    596.27 o 
  -1   1   1      105.67       77.93      1.25 o 
   0   1   1      394.36      367.67     41.72 o 
   1   1   1      248.28      269.55      3.71 o 
   2   1   1      532.77      480.41     63.16 o 
   3   1   1      417.47      372.17     51.24 o 
   4   1   1       88.98       89.03      9.51 o 
   5   1   1       59.37       41.00      2.08 o 
   6   1   1       10.59       11.15      1.00 o 
   7   1   1        6.95        8.73      0.92 o 
   8   1   1        0.29        1.08      0.68 o 
  -8   2   1        0.23       -1.39      1.39 o 
  -7   2   1      155.84      146.81     16.93 o 
  -6   2   1      161.47      143.04      7.27 o 
  -5   2   1      244.29      230.28     15.66 o 
  -4   2   1     2035.04     1697.61     64.25 o 
  -3   2   1       17.94       10.69      0.64 o 
  -2   2   1        9.46        5.67      0.62 o 
  -1   2   1      345.86      277.96     16.96 o 
   0   2   1     2107.23     1774.35     98.75 o 
   1   2   1      933.50      896.83     46.83 o 
   2   2   1      148.29      164.88     20.40 o 
   3   2   1       11.67       16.74      6.31 o 
   4   2   1     1821.81     1747.18     46.74 o 
   5   2   1       27.47       28.81      1.29 o 
   6   2   1       28.29       26.78      2.72 o 
   7   2   1       12.74        9.95      1.10 o 
   8   2   1        6.45        5.91      0.83 o 
  -8   3   1        3.44        6.36      0.87 o 
  -7   3   1        1.17       -0.94      1.71 o 
  -6   3   1      297.21      281.51     31.23 o 
  -5   3   1        8.16       10.59      1.15 o 
  -4   3   1      857.48      713.87     63.22 o 
  -3   3   1       99.52       85.80      3.80 o 
  -2   3   1      357.86      318.37     13.13 o 
  -1   3   1      227.50      222.00     31.14 o 
   0   3   1     2588.73     2265.70    126.65 o 
   1   3   1       17.88       23.87      1.93 o 
   2   3   1     6562.27     6213.34     23.99 o 
   3   3   1      732.69      775.52      6.69 o 
   4   3   1     1384.16     1282.16     10.17 o 
   5   3   1       31.60       36.65      1.49 o 
   6   3   1      234.15      237.60      5.04 o 
   7   3   1       11.04       12.95      1.19 o 
   8   3   1        5.06        4.19      1.84 o 
  -8   4   1       24.52       26.92      1.93 o 
  -7   4   1       33.66       37.27      3.74 o 
  -6   4   1        0.09        3.99      3.80 o 
  -5   4   1       36.85       31.96      3.80 o 
  -4   4   1      399.99      328.66     32.98 o 
  -3   4   1      252.59      235.55     11.83 o 
  -2   4   1     1574.72     1410.46    154.14 o 
  -1   4   1      455.43      477.60     83.65 o 
   0   4   1        2.09        7.57      1.30 o 
   1   4   1     2689.83     2619.97    149.80 o 
   2   4   1      541.60      535.98     22.12 o 
   3   4   1       22.40       38.33      1.17 o 
   4   4   1       47.46       48.23      8.66 o 
   5   4   1       86.78       79.95      2.01 o 
   6   4   1       61.33       70.87      5.43 o 
   7   4   1        1.52        1.71      1.23 o 
   8   4   1        0.31        0.74      1.17 o 
  -7   5   1        1.06        0.45      1.00 o 
  -6   5   1       36.60       43.02      5.52 o 
  -5   5   1       73.66       66.05     11.20 o 
  -4   5   1      388.69      359.68     46.38 o 
  -3   5   1     2015.71     1940.38    320.60 o 
  -2   5   1     1510.08     1489.74    279.29 o 
  -1   5   1      106.97      117.21     23.09 o 
   0   5   1     1580.18     1506.16    185.47 o 
   1   5   1     4709.31     4777.56    609.79 o 
   2   5   1      522.66      505.55     48.04 o 
   3   5   1      460.70      401.50     40.11 o 
   4   5   1       81.01       86.77      7.94 o 
   5   5   1        1.59        5.74      2.63 o 
   6   5   1        2.49        0.23      2.01 o 
   7   5   1       16.80       14.35      1.33 o 
  -7   6   1        8.24        7.57      0.87 o 
  -6   6   1       30.65       32.87      5.19 o 
  -5   6   1      137.60      129.16     23.66 o 
  -4   6   1        4.22        3.95      0.96 o 
  -3   6   1       76.67      106.03     22.51 o 
  -2   6   1        0.38       -0.11      1.39 o 
  -1   6   1     1169.14     1155.81    294.56 o 
   0   6   1       50.52       39.35      5.07 o 
   1   6   1      810.69      797.39    123.03 o 
   2   6   1       31.86       37.48      4.19 o 
   3   6   1        0.05       17.22      7.76 o 
   4   6   1      188.42      200.99     26.47 o 
   5   6   1       18.33       21.35      4.13 o 
   6   6   1        7.16        6.54      1.13 o 
   7   6   1       15.50       18.68      1.78 o 
  -7   7   1        7.21        8.63      1.12 o 
  -6   7   1        0.18        0.63      1.00 o 
  -5   7   1       20.27       22.22      5.10 o 
  -4   7   1       90.55       89.05     22.33 o 
  -3   7   1       70.40       80.65     18.62 o 
  -2   7   1      337.23      397.35     87.91 o 
  -1   7   1      168.59      165.84     43.97 o 
   0   7   1      163.56      149.32     20.71 o 
   1   7   1       41.53       57.26     12.76 o 
   2   7   1      187.54      205.75     36.67 o 
   3   7   1      302.67      329.55     60.93 o 
   4   7   1       32.65       31.67      5.70 o 
   5   7   1       41.71       43.29      7.03 o 
   6   7   1       10.24        7.55      1.90 o 
   7   7   1        1.68        1.71      1.48 o 
  -6   8   1        0.38        2.12      1.12 o 
  -5   8   1       41.62       39.86      1.51 o 
  -4   8   1        1.03        0.00      1.75 o 
  -3   8   1       19.63       21.15      3.71 o 
  -2   8   1       99.34       88.99     20.13 o 
  -1   8   1       87.93      102.65     30.39 o 
   0   8   1      279.42      300.69     40.33 o 
   1   8   1        0.99        0.09      1.77 o 
   2   8   1      108.14      109.56     22.66 o 
   3   8   1       43.42       59.65     18.56 o 
   4   8   1      121.91      137.60     27.52 o 
   5   8   1        1.95        3.76      0.95 o 
   6   8   1        0.38       -0.44      1.54 o 
  -5   9   1        3.03        4.06      0.96 o 
  -4   9   1        0.56        5.15      1.02 o 
  -3   9   1       24.81       25.41      5.28 o 
  -2   9   1       96.84      101.94     21.34 o 
  -1   9   1       46.45       59.72     15.66 o 
   0   9   1      462.20      455.45     57.30 o 
   1   9   1       64.07       78.05     19.34 o 
   2   9   1        3.23        7.46      1.48 o 
   3   9   1      225.94      231.97     61.44 o 
   4   9   1       91.79      104.64     20.19 o 
   5   9   1        0.65        1.21      1.19 o 
  -5  10   1       51.25       55.49     14.06 o 
  -4  10   1       60.50       67.08     11.59 o 
  -3  10   1        2.73        3.88      1.81 o 
  -2  10   1       83.82       89.28     15.69 o 
  -1  10   1       50.16       46.18     10.32 o 
   0  10   1       61.05       61.17      9.62 o 
   1  10   1        1.51        2.50      0.98 o 
   2  10   1      100.70       89.75     23.06 o 
   3  10   1      146.94      162.21     43.03 o 
   4  10   1       12.35       12.45      2.17 o 
  -3  11   1      113.97      124.06     31.29 o 
  -2  11   1        1.78        1.07      1.34 o 
  -1  11   1       46.49       47.65      9.60 o 
   0  11   1        0.20        1.01      1.37 o 
   1  11   1      230.81      268.55     69.80 o 
   2  11   1        7.38        7.80      1.06 o 
   3  11   1        4.33        3.82      2.57 o 
  -1  12   1      113.16      132.19     32.56 o 
   0  12   1        1.94        3.19      0.83 o 
   1  12   1      140.75      153.83     37.24 o 
  -8   0   2       18.73       23.12      1.81 o 
  -6   0   2      566.82      563.11     11.95 o 
  -4   0   2      123.23      112.56      3.38 o 
  -2   0   2     6247.63     4305.98     19.86 o 
   0   0   2     2929.04     3309.01     33.10 o 
   2   0   2     2422.77     2351.34     12.80 o 
   4   0   2      141.36      156.20      4.29 o 
   6   0   2       76.30       66.27      2.41 o 
   8   0   2       39.04       34.10      1.57 o 
  -8   1   2        2.14        5.29      0.97 o 
  -7   1   2       59.49       79.40      2.15 o 
  -6   1   2        2.73        6.12      2.93 o 
  -5   1   2       54.82       50.22      1.60 o 
  -4   1   2       99.00       89.73      7.73 o 
  -3   1   2       91.17       65.57      4.80 o 
  -2   1   2    21240.01    15390.42    353.31 o 
  -1   1   2      441.05      366.11     27.88 o 
   0   1   2     2611.12     2432.89    230.75 o 
   1   1   2     2553.27     3062.13     85.19 o 
   2   1   2     3314.44     3316.77    383.07 o 
   3   1   2      363.98      313.25     45.57 o 
   4   1   2      285.01      245.21     29.91 o 
   5   1   2       17.90       17.23      1.11 o 
   6   1   2       60.80       63.38      2.50 o 
   7   1   2       71.68       62.17      1.58 o 
   8   1   2       11.94        9.19      0.78 o 
  -8   2   2        1.14        0.23      1.44 o 
  -7   2   2        3.49        6.24      2.20 o 
  -6   2   2      324.92      306.35     27.76 o 
  -5   2   2      172.87      170.32     14.88 o 
  -4   2   2     3618.52     3434.83    143.19 o 
  -3   2   2       28.19       51.04      9.20 o 
  -2   2   2      152.40      157.68      2.40 o 
  -1   2   2      579.02      535.81     58.15 o 
   0   2   2    15368.89    12011.55   1069.45 o 
   1   2   2      814.20      865.99     58.72 o 
   2   2   2       85.47       94.56      2.17 o 
   3   2   2      301.36      298.59     13.28 o 
   4   2   2      229.86      212.00      3.89 o 
   5   2   2       22.12       23.20      1.66 o 
   6   2   2        8.11        7.64      1.72 o 
   7   2   2       41.89       39.68      1.42 o 
   8   2   2        5.24        3.20      0.73 o 
  -8   3   2       27.29       27.18      1.48 o 
  -7   3   2       63.84       63.74      6.97 o 
  -6   3   2      191.97      178.21     16.87 o 
  -5   3   2      104.45       89.18      7.88 o 
  -4   3   2      616.53      582.00     62.10 o 
  -3   3   2        5.82       28.21      0.96 o 
  -2   3   2       94.89       71.06      7.30 o 
  -1   3   2      946.91      819.70    134.65 o 
   0   3   2      164.24      151.14     13.16 o 
   1   3   2     4585.64     4238.68    456.76 o 
   2   3   2      549.38      617.31     14.06 o 
   3   3   2        2.19        8.44      3.83 o 
   4   3   2       10.87       18.10      1.07 o 
   5   3   2      387.36      384.66      6.16 o 
   6   3   2       27.68       23.57      1.45 o 
   7   3   2        2.96        2.42      1.81 o 
   8   3   2       13.77       15.86      0.95 o 
  -8   4   2       41.33       36.84      2.50 o 
  -7   4   2        2.29        4.33      1.02 o 
  -6   4   2      155.74      157.23     11.29 o 
  -5   4   2      531.42      494.28     58.21 o 
  -4   4   2      100.35       91.19     14.00 o 
  -3   4   2        1.62       15.71      1.90 o 
  -2   4   2      715.52      654.50    101.94 o 
  -1   4   2     1282.84     1252.75    277.39 o 
   0   4   2     3726.22     3241.11    249.49 o 
   1   4   2        7.13       34.93      7.54 o 
   2   4   2      406.84      490.28     17.20 o 
   3   4   2      490.99      523.77      5.93 o 
   4   4   2      178.89      157.69      3.89 o 
   5   4   2       41.68       45.21      4.41 o 
   6   4   2       21.26       25.24      1.41 o 
   7   4   2        0.01        0.17      1.38 o 
  -8   5   2        3.88        4.93      0.78 o 
  -7   5   2       38.55       38.01      4.38 o 
  -6   5   2        0.12        0.23      1.79 o 
  -5   5   2        1.77        0.44      1.28 o 
  -4   5   2      434.61      389.40     57.46 o 
  -3   5   2      335.12      291.42     49.97 o 
  -2   5   2      446.19      397.38     85.67 o 
  -1   5   2      376.81      427.04    127.53 o 
   0   5   2       45.12       41.43      4.50 o 
   1   5   2      283.05      375.84     10.26 o 
   2   5   2      147.62      186.25      4.38 o 
   3   5   2       15.93       28.75      4.56 o 
   4   5   2      498.51      505.94     34.31 o 
   5   5   2        1.74        1.68      1.61 o 
   6   5   2       78.06       74.75      5.64 o 
   7   5   2        7.73       10.18      1.04 o 
  -7   6   2        3.28        4.20      0.97 o 
  -6   6   2      100.33       97.37     15.48 o 
  -5   6   2        0.22        1.79      1.61 o 
  -4   6   2        5.85        4.65      1.90 o 
  -3   6   2      400.46      416.35     81.90 o 
  -2   6   2     1619.83     1605.02    423.60 o 
  -1   6   2      541.65      588.93    186.25 o 
   0   6   2      250.74      254.41     33.56 o 
   1   6   2       13.50       18.19      2.17 o 
   2   6   2       48.58       46.73      5.34 o 
   3   6   2        5.91       17.89      4.41 o 
   4   6   2       71.30       75.91      9.99 o 
   5   6   2       24.18       37.64      6.31 o 
   6   6   2      253.76      242.12     31.72 o 
   7   6   2        9.27        8.71      2.11 o 
  -7   7   2       41.06       45.43      5.46 o 
  -6   7   2        4.98        6.10      1.06 o 
  -5   7   2      104.31      117.91     21.67 o 
  -4   7   2       56.37       57.49     11.68 o 
  -3   7   2       32.10       35.25      7.39 o 
  -2   7   2      772.07      756.29    201.73 o 
  -1   7   2     1223.08     1251.49    415.06 o 
   0   7   2        0.41        0.08      1.34 o 
   1   7   2      262.80      273.45     31.41 o 
   2   7   2      540.43      579.30     85.67 o 
   3   7   2       14.15       14.64      1.13 o 
   4   7   2      254.41      225.61     36.70 o 
   5   7   2       14.28       17.66      2.72 o 
   6   7   2       21.97       22.66      6.37 o 
  -6   8   2        0.06        0.65      1.25 o 
  -5   8   2       73.58       75.43     13.40 o 
  -4   8   2        3.43        5.37      0.97 o 
  -3   8   2       15.00       21.39      8.99 o 
  -2   8   2       38.67       35.71     10.26 o 
  -1   8   2      700.91      770.31    213.56 o 
   0   8   2      188.86      205.79     30.84 o 
   1   8   2      545.79      557.20    108.76 o 
   2   8   2       10.31        7.75      2.29 o 
   3   8   2      277.23      289.79     46.56 o 
   4   8   2       44.11       43.24      7.21 o 
   5   8   2        1.39       -0.17      1.84 o 
   6   8   2       14.17       13.70      2.14 o 
  -6   9   2        2.39        3.02      0.84 o 
  -5   9   2       45.31       56.67     11.71 o 
  -4   9   2        3.11        4.52      1.21 o 
  -3   9   2       34.29       29.78      6.52 o 
  -2   9   2       89.32       94.57     20.46 o 
  -1   9   2        8.42       11.95      4.62 o 
   0   9   2      118.74      115.33     17.45 o 
   1   9   2     1566.12     1667.43    421.09 o 
   2   9   2      222.56      253.19     68.11 o 
   3   9   2        0.06        1.00      2.63 o 
   4   9   2       23.49       20.05      1.96 o 
   5   9   2       69.85       70.90     16.84 o 
  -5  10   2       97.25      109.81     24.32 o 
  -4  10   2       15.09       17.86      4.13 o 
  -3  10   2       68.31       84.02     18.98 o 
  -2  10   2       35.50       36.42      8.39 o 
  -1  10   2       39.50       49.65      8.24 o 
   0  10   2        8.94       14.22      1.88 o 
   1  10   2      137.72      128.05     38.32 o 
   2  10   2        1.09        0.16      1.62 o 
   3  10   2      280.81      296.68     63.46 o 
   4  10   2      139.02      159.64     35.13 o 
  -3  11   2       63.74       74.27     18.32 o 
  -2  11   2        6.84       10.92      2.72 o 
  -1  11   2        2.66        4.02      2.29 o 
   0  11   2       21.62       21.23      3.26 o 
   1  11   2        0.39        4.94      2.53 o 
   2  11   2        3.85        5.26      0.85 o 
   3  11   2       46.41       55.95     13.31 o 
  -1  12   2        5.07        8.57      2.02 o 
   0  12   2       29.93       23.40      3.42 o 
   1  12   2        5.60        7.93      0.94 o 
  -7   0   3       45.39       51.36      2.66 o 
  -5   0   3        4.68        6.10      1.51 o 
  -3   0   3       63.72       36.15      1.27 o 
  -1   0   3     2709.23     2096.77     10.74 o 
   1   0   3     4747.04     6713.51     26.56 o 
   3   0   3       17.56       49.79      1.39 o 
   5   0   3      733.75      656.29     10.08 o 
   7   0   3       31.49       28.79      1.87 o 
  -8   1   3       32.41       35.97      1.75 o 
  -7   1   3       24.39       23.97      1.36 o 
  -6   1   3       19.42       29.42      8.09 o 
  -5   1   3        0.82        0.85      1.14 o 
  -4   1   3      689.61      596.02     22.24 o 
  -3   1   3      144.54      115.98      8.24 o 
  -2   1   3      607.02      463.00     38.93 o 
  -1   1   3        0.78        1.53      0.48 o 
   0   1   3     1827.18     1887.99    137.00 o 
   1   1   3        2.91        5.08      0.45 o 
   2   1   3     3058.25     3467.81    314.51 o 
   3   1   3      286.69      298.49     32.17 o 
   4   1   3       43.75       39.75      2.50 o 
   5   1   3       20.53       21.54      1.33 o 
   6   1   3       59.72       58.68      1.64 o 
   7   1   3        1.19        0.73      1.75 o 
   8   1   3        0.78       -0.51      1.27 o 
  -8   2   3        7.71        7.36      0.92 o 
  -7   2   3        3.98        2.60      1.11 o 
  -6   2   3       28.38       24.35      1.55 o 
  -5   2   3        2.09        0.11      1.18 o 
  -4   2   3     3249.45     2910.03    192.95 o 
  -3   2   3      265.83      246.66     11.83 o 
  -2   2   3      382.18      319.41     14.79 o 
  -1   2   3      463.45      397.76     54.71 o 
   0   2   3      460.13      442.76     48.16 o 
   1   2   3        8.03        8.50      1.48 o 
   2   2   3     2887.35     3359.80     50.64 o 
   3   2   3      609.40      649.86     45.33 o 
   4   2   3      471.68      445.82     41.31 o 
   5   2   3        3.98        9.26      4.89 o 
   6   2   3       27.16       24.54      1.34 o 
   7   2   3        3.17        3.35      0.98 o 
   8   2   3        4.04        4.58      0.70 o 
  -8   3   3       32.14       25.84      1.18 o 
  -7   3   3       36.39       34.25      2.02 o 
  -6   3   3      527.86      484.17     34.64 o 
  -5   3   3       48.54       50.41      4.07 o 
  -4   3   3      444.62      385.35     12.55 o 
  -3   3   3      989.37      937.29     51.06 o 
  -2   3   3     1548.25     1324.46    105.05 o 
  -1   3   3      140.16      117.43     19.31 o 
   0   3   3     2084.05     1939.26    184.63 o 
   1   3   3        3.64        5.59      1.36 o 
   2   3   3       10.86       28.65      7.97 o 
   3   3   3       80.85       91.95      3.53 o 
   4   3   3        7.54       10.76      0.94 o 
   5   3   3       13.75       15.08      1.22 o 
   6   3   3       81.57       65.66      4.35 o 
   7   3   3       25.78       27.43      1.22 o 
   8   3   3        0.98        2.08      0.75 o 
  -8   4   3       99.43       93.95     12.52 o 
  -7   4   3        6.59        8.12      1.02 o 
  -6   4   3      227.20      217.19     18.77 o 
  -5   4   3      283.08      269.19     21.27 o 
  -4   4   3      127.56      115.47     13.10 o 
  -3   4   3       18.48       24.27      3.26 o 
  -2   4   3      361.17      324.58     56.58 o 
  -1   4   3     2091.77     1894.24    453.05 o 
   0   4   3     1971.39     2007.66    178.10 o 
   1   4   3     2443.70     2539.24    188.85 o 
   2   4   3     1064.61     1199.64     20.46 o 
   3   4   3     1052.47     1057.16     30.15 o 
   4   4   3     1050.60      988.66     21.21 o 
   5   4   3        9.30        7.90      2.20 o 
   6   4   3       64.44       62.02      1.84 o 
   7   4   3        8.57       10.62      1.03 o 
  -8   5   3       34.93       38.83      4.35 o 
  -7   5   3        4.10        6.22      0.96 o 
  -6   5   3       40.79       44.16      5.19 o 
  -5   5   3      107.69      101.97     11.44 o 
  -4   5   3      360.26      325.97     50.97 o 
  -3   5   3        9.94       17.26      6.13 o 
  -2   5   3      387.20      340.90     73.33 o 
  -1   5   3      503.11      483.66    144.97 o 
   0   5   3       57.99       66.63      8.92 o 
   1   5   3      165.60      165.81      3.02 o 
   2   5   3     1619.10     1620.68     13.40 o 
   3   5   3      292.28      318.38     22.45 o 
   4   5   3        4.38        3.90      0.99 o 
   5   5   3        0.72        2.07      1.22 o 
   6   5   3      116.62      116.68      6.85 o 
   7   5   3        0.25        1.15      1.22 o 
  -7   6   3        4.39        6.55      1.30 o 
  -6   6   3        6.01        8.77      1.51 o 
  -5   6   3      227.42      214.77     36.09 o 
  -4   6   3       14.43       14.57      2.23 o 
  -3   6   3      109.65       93.56     25.83 o 
  -2   6   3      168.80      178.00     43.33 o 
  -1   6   3     1949.69     2086.79    621.05 o 
   0   6   3      343.49      378.35     47.50 o 
   1   6   3      202.58      179.56     11.86 o 
   2   6   3       47.66       65.84      4.41 o 
   3   6   3       94.19       93.25      6.73 o 
   4   6   3       12.57       12.75      1.66 o 
   5   6   3      399.42      373.28     59.63 o 
   6   6   3        0.04       -0.45      1.38 o 
   7   6   3        1.89        1.19      0.86 o 
  -7   7   3       14.13       13.99      2.93 o 
  -6   7   3       15.00       16.10      2.93 o 
  -5   7   3      132.22      142.52     29.09 o 
  -4   7   3       16.52       28.82      8.27 o 
  -3   7   3     1628.29     1698.32    415.09 o 
  -2   7   3       61.18       88.17     25.92 o 
  -1   7   3       45.47       49.79     15.33 o 
   0   7   3        2.07        1.87      0.54 o 
   1   7   3      212.31      210.61     33.26 o 
   2   7   3      175.00      169.30     23.69 o 
   3   7   3        5.48       15.27      5.55 o 
   4   7   3      222.49      202.13     26.50 o 
   5   7   3       24.24       25.68      3.71 o 
   6   7   3        6.92        6.18      1.54 o 
  -6   8   3        0.84        0.52      0.94 o 
  -5   8   3        4.90        3.94      1.00 o 
  -4   8   3      199.59      184.32     47.08 o 
  -3   8   3      311.24      327.08     76.29 o 
  -2   8   3      741.17      806.37    202.76 o 
  -1   8   3      627.12      729.79    201.79 o 
   0   8   3      686.99      711.91     94.63 o 
   1   8   3        8.71        7.79      2.53 o 
   2   8   3      830.97      770.74    146.12 o 
   3   8   3       37.90       35.99      6.58 o 
   4   8   3       58.05       57.84     12.83 o 
   5   8   3       79.24       80.46     14.33 o 
   6   8   3        2.04        2.16      0.75 o 
  -5   9   3        7.28       13.00      3.89 o 
  -4   9   3        2.33        4.12      1.18 o 
  -3   9   3      158.27      162.08     42.58 o 
  -2   9   3       38.43       45.78     11.32 o 
  -1   9   3      130.73      140.05     33.04 o 
   0   9   3      389.68      387.73     50.53 o 
   1   9   3       83.83       90.39     15.27 o 
   2   9   3      310.68      328.40     75.53 o 
   3   9   3       16.37       18.15      3.74 o 
   4   9   3       59.72       57.38     11.11 o 
   5   9   3        0.38        0.14      1.25 o 
  -5  10   3       45.15       50.54     10.41 o 
  -4  10   3        6.18        6.01      0.87 o 
  -3  10   3        9.93       16.99      3.92 o 
  -2  10   3        0.67        0.06      1.93 o 
  -1  10   3      285.63      366.26     87.33 o 
   0  10   3        2.37        5.87      0.71 o 
   1  10   3       91.76       85.66     27.31 o 
   2  10   3        0.91        3.66      1.48 o 
   3  10   3        6.65        8.86      1.18 o 
   4  10   3       56.46       59.26     14.24 o 
  -3  11   3       21.05       18.93      3.41 o 
  -2  11   3       27.10       22.88      5.82 o 
  -1  11   3       62.00       64.95     14.82 o 
   0  11   3        1.84        2.14      0.66 o 
   1  11   3        1.80        2.30      0.79 o 
   2  11   3       64.19       79.40     23.66 o 
   3  11   3       88.35       85.31     22.03 o 
  -1  12   3       71.11       61.15     16.51 o 
   0  12   3        0.12        0.81      0.57 o 
   1  12   3       50.13       54.07     13.19 o 
  -8   0   4        2.42        4.10      1.27 o 
  -6   0   4        0.12        9.54      1.93 o 
  -4   0   4     1561.07     1277.10     13.04 o 
  -2   0   4      471.75      373.41      4.95 o 
   0   0   4    10943.36    11958.26    314.14 o 
   2   0   4     1456.30     1863.44     12.55 o 
   4   0   4       12.41       10.50      1.21 o 
   6   0   4      184.80      177.86      5.19 o 
   8   0   4        0.67        0.78      1.33 o 
  -8   1   4        9.07        8.48      1.08 o 
  -7   1   4       20.73       20.62      1.34 o 
  -6   1   4        0.51       15.19      9.20 o 
  -5   1   4        2.24        2.92      0.98 o 
  -4   1   4     1297.12     1164.23     86.52 o 
  -3   1   4        3.21        6.34      1.72 o 
  -2   1   4     1028.14      834.37     54.50 o 
  -1   1   4     1490.05     1291.12    103.39 o 
   0   1   4     1631.67     1731.08     96.75 o 
   1   1   4     1254.79     1662.27    141.47 o 
   2   1   4      806.46      919.09     48.25 o 
   3   1   4       36.33       46.60      2.96 o 
   4   1   4      126.58      102.88      7.57 o 
   5   1   4      667.42      626.17     11.41 o 
   6   1   4       27.73       24.01      1.30 o 
   7   1   4       10.26       10.41      0.94 o 
   8   1   4        3.95        3.59      0.69 o 
  -8   2   4        6.64        8.05      0.92 o 
  -7   2   4       10.92       12.47      1.09 o 
  -6   2   4      364.80      372.95     25.23 o 
  -5   2   4      131.20      123.17     15.00 o 
  -4   2   4      439.60      423.07     35.61 o 
  -3   2   4      682.37      538.04     35.97 o 
  -2   2   4     5862.90     4871.88    396.89 o 
  -1   2   4      838.07      786.87    125.20 o 
   0   2   4      297.01      317.39     34.24 o 
   1   2   4      283.16      341.41     46.96 o 
   2   2   4      497.57      663.51     14.42 o 
   3   2   4      142.73      396.90    135.28 o 
   4   2   4       81.55       87.77      8.18 o 
   5   2   4      181.57      175.74      8.12 o 
   6   2   4        4.17        6.54      2.57 o 
   7   2   4       37.80       34.21      2.05 o 
   8   2   4       60.58       60.54      1.81 o 
  -8   3   4       21.16       22.61      1.45 o 
  -7   3   4       72.02       70.67      3.02 o 
  -6   3   4      224.81      206.82     18.83 o 
  -5   3   4        1.94        4.32      0.98 o 
  -4   3   4       33.56       40.34      5.22 o 
  -3   3   4      173.87      133.75      6.61 o 
  -2   3   4     1194.30     1151.37     99.89 o 
  -1   3   4     6050.36     5935.55   1090.66 o 
   0   3   4      395.63      420.30     41.53 o 
   1   3   4     1152.73     1243.04    159.40 o 
   2   3   4       55.26       64.76      5.73 o 
   3   3   4      134.99      145.34      7.63 o 
   4   3   4      240.57      228.02     15.30 o 
   5   3   4        0.18        1.16      1.49 o 
   6   3   4        2.08        9.98      6.94 o 
   7   3   4       36.89       35.30      1.30 o 
  -8   4   4       20.88       19.89      1.02 o 
  -7   4   4       69.27       71.87      4.19 o 
  -6   4   4       77.09       73.02      8.48 o 
  -5   4   4        2.45        9.62      4.62 o 
  -4   4   4        4.31        3.27      1.20 o 
  -3   4   4       70.01       77.10      4.71 o 
  -2   4   4     1191.10     1063.82    154.93 o 
  -1   4   4      798.06      854.24    189.12 o 
   0   4   4      573.98      596.78     58.57 o 
   1   4   4     1164.66     1148.62    145.18 o 
   2   4   4      128.87      142.89      2.84 o 
   3   4   4       41.76       52.47      1.38 o 
   4   4   4       11.52       12.93      1.12 o 
   5   4   4        6.74        8.35      2.32 o 
   6   4   4       29.01       26.85      1.45 o 
   7   4   4        8.74        8.67      1.60 o 
  -7   5   4       58.22       56.39      9.81 o 
  -6   5   4        0.01        0.08      1.26 o 
  -5   5   4      133.46      125.40     17.50 o 
  -4   5   4       38.20       31.08      3.29 o 
  -3   5   4       26.59       32.83      5.98 o 
  -2   5   4      797.60      786.93    178.23 o 
  -1   5   4      173.65      209.11     64.76 o 
   0   5   4      152.30      208.35     20.22 o 
   1   5   4     1470.29     1435.12     39.23 o 
   2   5   4      826.54      792.89      7.22 o 
   3   5   4      734.22      756.04     31.96 o 
   4   5   4      728.99      679.49     30.48 o 
   5   5   4        3.05        5.43      1.13 o 
   6   5   4      175.87      180.82      6.64 o 
   7   5   4        8.20        8.38      0.87 o 
  -7   6   4       23.11       25.42      4.04 o 
  -6   6   4       24.86       21.59      2.17 o 
  -5   6   4      277.95      261.14     35.49 o 
  -4   6   4       39.75       37.29      6.49 o 
  -3   6   4      535.93      482.62    105.44 o 
  -2   6   4        9.92       13.71      0.96 o 
  -1   6   4       65.39       55.82     16.36 o 
   0   6   4     1412.19     1259.07    152.18 o 
   1   6   4        0.89        1.62      0.77 o 
   2   6   4      401.71      408.48     49.31 o 
   3   6   4        4.44        8.25      1.42 o 
   4   6   4      124.61      121.86     14.42 o 
   5   6   4       30.56       26.94      2.14 o 
   6   6   4       91.05       81.38     13.61 o 
  -7   7   4       46.79       45.37      7.00 o 
  -6   7   4        3.62        1.30      2.17 o 
  -5   7   4       12.20       15.68      5.01 o 
  -4   7   4      939.89      952.03    222.74 o 
  -3   7   4        4.89        4.77      3.47 o 
  -2   7   4      334.72      361.31    103.48 o 
  -1   7   4       84.61       86.24     21.21 o 
   0   7   4       96.77       86.15     11.59 o 
   1   7   4      529.06      506.40     73.27 o 
   2   7   4        4.77        4.81      3.14 o 
   3   7   4      130.74      129.47     16.93 o 
   4   7   4       11.85       12.28      2.14 o 
   5   7   4       23.77       24.65      4.50 o 
   6   7   4       18.60       19.40      3.77 o 
  -6   8   4        9.81       13.39      3.11 o 
  -5   8   4      222.70      234.08     49.52 o 
  -4   8   4        0.23        1.86      1.18 o 
  -3   8   4       19.46       28.14      7.70 o 
  -2   8   4      333.44      351.89     94.51 o 
  -1   8   4      568.59      655.64    185.62 o 
   0   8   4      466.92      461.75     60.99 o 
   1   8   4       26.25       22.66      1.24 o 
   2   8   4      305.64      292.33     42.10 o 
   3   8   4      202.64      215.65     44.87 o 
   4   8   4        0.14       -0.73      1.43 o 
   5   8   4      106.66      105.15     19.95 o 
  -5   9   4       52.85       66.00     12.89 o 
  -4   9   4       84.67       99.77     22.36 o 
  -3   9   4       14.24       22.43      5.94 o 
  -2   9   4       25.37       30.58      7.12 o 
  -1   9   4      388.62      419.16    104.05 o 
   0   9   4      291.74      309.69     38.52 o 
   1   9   4      306.28      319.58     58.57 o 
   2   9   4        2.38        2.44      1.18 o 
   3   9   4        1.24        0.47      1.69 o 
   4   9   4       65.70       68.00     17.14 o 
   5   9   4       76.02       67.14     14.58 o 
  -5  10   4        3.49        3.44      0.84 o 
  -4  10   4       20.13       22.57      4.19 o 
  -3  10   4       40.62       50.79      9.57 o 
  -2  10   4      115.97      145.51     35.31 o 
  -1  10   4      130.69      137.09     35.64 o 
   0  10   4       21.61       28.84      4.07 o 
   1  10   4       17.16       14.99      4.38 o 
   2  10   4      100.73       83.04     20.16 o 
   3  10   4      212.18      207.09     43.82 o 
   4  10   4       19.09       16.61      2.69 o 
  -3  11   4        0.39        0.29      1.18 o 
  -2  11   4        2.40        4.21      0.81 o 
  -1  11   4       10.99       14.15      2.87 o 
   0  11   4        5.33        4.63      0.98 o 
   1  11   4       71.61       76.72     20.46 o 
   2  11   4      183.29      201.24     56.79 o 
   3  11   4        5.10        5.20      0.72 o 
  -7   0   5       11.13        9.11      1.75 o 
  -5   0   5       17.97       24.26      1.81 o 
  -3   0   5      191.03      153.00      3.98 o 
  -1   0   5     1904.71     1819.92     11.47 o 
   1   0   5     2552.94     3715.65     19.07 o 
   3   0   5     6240.93     7753.23     37.42 o 
   5   0   5       85.90       95.72      2.84 o 
   7   0   5        0.73        2.60      1.15 o 
  -8   1   5        1.19        1.55      1.27 o 
  -7   1   5        1.33        0.86      1.22 o 
  -6   1   5        0.79        3.44      1.41 o 
  -5   1   5      231.37      212.39     19.16 o 
  -4   1   5     1461.80     1274.42     75.38 o 
  -3   1   5      289.41      248.38     11.62 o 
  -2   1   5     1233.04     1058.66     74.21 o 
  -1   1   5      535.46      531.12     40.26 o 
   0   1   5     2459.81     2616.93    124.56 o 
   1   1   5     1811.27     2672.89     99.10 o 
   2   1   5       61.59      113.94      3.44 o 
   3   1   5      697.71      831.67     41.10 o 
   4   1   5      374.82      422.52     32.23 o 
   5   1   5        9.98       12.19      1.09 o 
   6   1   5       16.72       20.47      1.24 o 
   7   1   5        0.15        0.49      0.96 o 
  -8   2   5        6.63        7.38      0.87 o 
  -7   2   5        0.74        1.14      0.96 o 
  -6   2   5       96.94       92.70      9.23 o 
  -5   2   5        7.02        7.76      1.24 o 
  -4   2   5       28.21       20.77      3.05 o 
  -3   2   5      753.09      620.70     52.63 o 
  -2   2   5       25.07       23.58      3.41 o 
  -1   2   5      293.73      305.35     40.71 o 
   0   2   5      208.38      258.36     23.20 o 
   1   2   5     1230.55     1480.65    211.27 o 
   2   2   5       23.87       23.77      1.33 o 
   3   2   5      690.05      774.83     29.39 o 
   4   2   5      406.89      405.37     30.87 o 
   5   2   5       86.54       88.75      5.64 o 
   6   2   5        2.50        1.87      1.69 o 
   7   2   5       30.09       27.40      1.11 o 
  -8   3   5       52.14       57.48      3.86 o 
  -7   3   5        2.07        0.58      1.08 o 
  -6   3   5      449.16      443.76     35.04 o 
  -5   3   5       25.15       23.45      1.63 o 
  -4   3   5      658.90      624.00     55.25 o 
  -3   3   5        1.41        3.26      0.70 o 
  -2   3   5      208.65      231.18     26.92 o 
  -1   3   5     1760.28     1963.30    407.09 o 
   0   3   5     2216.88     2443.81    241.15 o 
   1   3   5      240.27      258.60     44.48 o 
   2   3   5     3213.84     3705.31     74.93 o 
   3   3   5      230.84      256.15     10.59 o 
   4   3   5       64.61       53.55      1.99 o 
   5   3   5        4.99        7.31      3.17 o 
   6   3   5      515.33      484.44      6.96 o 
   7   3   5        6.03        6.17      1.48 o 
  -8   4   5       44.37       41.68      1.66 o 
  -7   4   5       42.86       48.40      5.58 o 
  -6   4   5       16.30       21.41      3.62 o 
  -5   4   5      101.56       92.67      6.58 o 
  -4   4   5      334.30      307.85     34.85 o 
  -3   4   5      402.13      413.23     36.33 o 
  -2   4   5      482.17      427.72     59.03 o 
  -1   4   5      214.11      274.71     63.52 o 
   0   4   5      150.69      191.53     20.47 o 
   1   4   5      267.71      294.66     42.79 o 
   2   4   5     1975.66     2170.81    111.56 o 
   3   4   5       25.90       27.13      1.19 o 
   4   4   5      180.51      166.30      4.89 o 
   5   4   5       15.63       13.56      1.30 o 
   6   4   5       73.86       71.52      1.85 o 
   7   4   5       25.81       26.84      2.23 o 
  -7   5   5      134.24      129.65     15.93 o 
  -6   5   5       10.82       10.86      1.22 o 
  -5   5   5      188.09      192.38     18.44 o 
  -4   5   5      387.52      332.11     55.01 o 
  -3   5   5     1458.87     1307.59    251.89 o 
  -2   5   5      123.83      105.92     27.28 o 
  -1   5   5       51.43       54.23     14.03 o 
   0   5   5      811.83      744.93     88.09 o 
   1   5   5      305.09      262.73      6.55 o 
   2   5   5      123.39      129.09      2.68 o 
   3   5   5      339.03      341.24      5.33 o 
   4   5   5       28.61       28.11      3.05 o 
   5   5   5       12.08       10.41      1.18 o 
   6   5   5       16.39       15.53      2.53 o 
   7   5   5       18.66       17.50      4.25 o 
  -7   6   5       12.69       12.82      0.91 o 
  -6   6   5      176.33      169.12     27.28 o 
  -5   6   5      205.78      194.42     41.61 o 
  -4   6   5      264.91      249.75     40.98 o 
  -3   6   5        0.31        2.24      1.06 o 
  -2   6   5       18.77       15.79      1.90 o 
  -1   6   5     1563.49     1616.61    504.98 o 
   0   6   5      345.67      337.46     42.50 o 
   1   6   5        1.43        5.55      3.32 o 
   2   6   5      560.39      555.80     24.62 o 
   3   6   5       91.69       87.29      5.25 o 
   4   6   5      412.19      384.35     37.39 o 
   5   6   5        9.85       10.95      2.26 o 
   6   6   5       17.94       16.11      1.11 o 
  -7   7   5        6.36        6.23      1.45 o 
  -6   7   5        3.03        2.45      0.85 o 
  -5   7   5        8.12        6.09      1.04 o 
  -4   7   5      275.05      287.80     58.33 o 
  -3   7   5      883.74      959.97    247.39 o 
  -2   7   5      873.84      854.84    257.47 o 
  -1   7   5        0.51        4.89      2.50 o 
   0   7   5      569.58      580.98     79.42 o 
   1   7   5      153.35      146.84     20.94 o 
   2   7   5      207.74      191.68     16.93 o 
   3   7   5       88.18       88.29     13.61 o 
   4   7   5       27.08       28.89      4.47 o 
   5   7   5       41.92       48.54      9.63 o 
   6   7   5        2.79        3.58      0.97 o 
  -6   8   5       93.98       95.22     18.50 o 
  -5   8   5       67.21       68.62     12.61 o 
  -4   8   5        0.70        2.36      0.89 o 
  -3   8   5       89.82      104.83     32.74 o 
  -2   8   5        2.47        2.44      1.00 o 
  -1   8   5      355.19      398.00    105.38 o 
   0   8   5      213.49      227.81     31.76 o 
   1   8   5       20.92       27.34      3.86 o 
   2   8   5       42.31       41.40      6.04 o 
   3   8   5        5.95       11.73      1.06 o 
   4   8   5       26.20       31.06      4.19 o 
   5   8   5        1.45        0.70      1.78 o 
  -5   9   5        2.38        3.16      1.21 o 
  -4   9   5       12.79       14.28      3.02 o 
  -3   9   5        2.93        3.05      1.84 o 
  -2   9   5       13.18       17.99      5.04 o 
  -1   9   5       41.32       53.77     13.19 o 
   0   9   5      271.55      243.76     33.32 o 
   1   9   5       77.89       72.17     11.08 o 
   2   9   5        8.02       22.44      9.08 o 
   3   9   5      343.26      348.78     81.99 o 
   4   9   5       23.36       30.71      8.33 o 
   5   9   5        0.68        1.15      1.33 o 
  -4  10   5       13.67       14.68      3.23 o 
  -3  10   5       40.65       49.85      9.08 o 
  -2  10   5      136.04      153.24     45.11 o 
  -1  10   5        2.90        1.58      1.10 o 
   0  10   5       85.74       80.91     11.67 o 
   1  10   5       66.80       64.26     18.77 o 
   2  10   5      103.58      103.50     30.24 o 
   3  10   5        0.17        0.30      1.26 o 
   4  10   5        0.16        0.60      0.72 o 
  -3  11   5      105.50      107.36     21.06 o 
  -2  11   5       35.08       45.57     10.68 o 
  -1  11   5       49.84       63.88     14.39 o 
   0  11   5       12.60        9.52      0.91 o 
   1  11   5       85.04       79.74     23.39 o 
   2  11   5        0.24        0.66      0.96 o 
  -8   0   6       15.20       13.46      1.57 o 
  -6   0   6      908.86      911.95     14.42 o 
  -4   0   6       48.17       59.69      2.05 o 
  -2   0   6     4121.82     3340.67     19.25 o 
   0   0   6     3038.44     3436.99    190.78 o 
   2   0   6      503.86      739.40      8.63 o 
   4   0   6      147.38      155.41      4.47 o 
   6   0   6       74.34       93.97      2.78 o 
  -8   1   6        7.77        8.11      1.09 o 
  -7   1   6        3.05        0.43      1.80 o 
  -6   1   6       17.60       19.95      1.78 o 
  -5   1   6      249.84      239.47     10.14 o 
  -4   1   6      259.53      213.51     11.29 o 
  -3   1   6      126.24      102.09      5.46 o 
  -2   1   6     1178.63     1061.70     45.21 o 
  -1   1   6     5173.89     5529.78    471.49 o 
   0   1   6      436.83      574.84     22.46 o 
   1   1   6     3937.49     5538.60    314.54 o 
   2   1   6      194.31      249.51      8.54 o 
   3   1   6      127.22      215.46     11.50 o 
   4   1   6      232.96      246.04     10.26 o 
   5   1   6       51.40       52.80      2.41 o 
   6   1   6       49.74       43.97      1.87 o 
   7   1   6       79.67       69.91      2.35 o 
  -8   2   6       19.78       23.27      1.07 o 
  -7   2   6        6.79        7.03      2.38 o 
  -6   2   6       14.73       14.94      3.17 o 
  -5   2   6       15.20       13.94      1.15 o 
  -4   2   6      172.69      167.96      6.94 o 
  -3   2   6     3580.67     3162.36    270.96 o 
  -2   2   6       40.72       27.57      3.65 o 
  -1   2   6     1880.18     2100.93    327.90 o 
   0   2   6     2705.52     2913.24    216.17 o 
   1   2   6     1123.35     1282.45    142.53 o 
   2   2   6      890.27     1069.21      8.40 o 
   3   2   6      405.80      511.16      6.05 o 
   4   2   6      375.14      340.64     20.43 o 
   5   2   6       21.85       20.30      1.20 o 
   6   2   6        5.32        6.41      1.06 o 
   7   2   6      116.29      115.35      2.58 o 
  -8   3   6        9.17        8.49      0.91 o 
  -7   3   6       15.25       14.95      1.15 o 
  -6   3   6        0.68        1.77      1.85 o 
  -5   3   6        2.13        4.07      1.39 o 
  -4   3   6      193.10      198.58     17.83 o 
  -3   3   6        3.40       14.15      5.88 o 
  -2   3   6       80.94      102.36     14.61 o 
  -1   3   6       47.58       67.52      3.53 o 
   0   3   6      558.14      605.08     56.22 o 
   1   3   6      626.08      608.96     87.57 o 
   2   3   6       16.73       18.74      3.65 o 
   3   3   6       82.90      110.07      4.25 o 
   4   3   6      137.44      148.56      3.30 o 
   5   3   6      503.77      457.01      6.94 o 
   6   3   6       36.25       43.70      5.67 o 
   7   3   6       43.55       39.31      1.29 o 
  -8   4   6       82.18       85.54      5.46 o 
  -7   4   6       11.99       14.94      2.05 o 
  -6   4   6       80.18       81.98      4.35 o 
  -5   4   6      239.95      212.85     15.90 o 
  -4   4   6        4.94        7.16      3.23 o 
  -3   4   6      104.21       86.64      5.13 o 
  -2   4   6       10.29       16.25      6.55 o 
  -1   4   6       15.02        7.63      2.35 o 
   0   4   6     1014.43     1043.76    104.39 o 
   1   4   6      510.49      530.90     68.47 o 
   2   4   6      139.84      138.83     11.95 o 
   3   4   6       59.93       54.79      3.44 o 
   4   4   6      723.53      729.43     11.14 o 
   5   4   6        2.71        1.28      3.92 o 
   6   4   6       21.45       22.44      3.02 o 
   7   4   6        4.12        3.33      0.78 o 
  -7   5   6       22.23       20.82      2.05 o 
  -6   5   6       71.37       66.49      7.76 o 
  -5   5   6        0.63        3.08      1.21 o 
  -4   5   6      197.27      164.69     29.54 o 
  -3   5   6      129.23      134.38     17.83 o 
  -2   5   6      140.85      134.95     31.17 o 
  -1   5   6      320.43      317.29     83.56 o 
   0   5   6      471.82      474.61     56.05 o 
   1   5   6      187.75      156.04      3.13 o 
   2   5   6      255.12      258.73     10.56 o 
   3   5   6       70.38       75.42      1.79 o 
   4   5   6       25.72       28.41      1.38 o 
   5   5   6      124.08      117.83      2.49 o 
   6   5   6        6.41        6.10      1.72 o 
  -7   6   6        2.42        3.01      0.72 o 
  -6   6   6      228.66      212.72     41.64 o 
  -5   6   6       14.48       19.25      5.13 o 
  -4   6   6       45.94       36.94      6.82 o 
  -3   6   6       62.22       60.34     13.52 o 
  -2   6   6      802.52      805.46    247.60 o 
  -1   6   6        2.37        6.52      1.30 o 
   0   6   6      397.43      369.85     41.29 o 
   1   6   6       18.61       18.22      1.02 o 
   2   6   6        1.95        5.04      0.89 o 
   3   6   6       18.28       20.59      1.27 o 
   4   6   6      125.75      117.71     10.86 o 
   5   6   6       32.01       29.13      1.30 o 
   6   6   6       41.89       38.03      4.41 o 
  -6   7   6        0.11        1.10      2.08 o 
  -5   7   6       76.18       81.17     18.23 o 
  -4   7   6        0.43       -0.63      2.81 o 
  -3   7   6      118.15      112.84     31.99 o 
  -2   7   6        6.60       13.24      1.78 o 
  -1   7   6      214.05      219.05     69.26 o 
   0   7   6      997.90      981.25    130.02 o 
   1   7   6       32.18       30.40      4.19 o 
   2   7   6      314.22      297.16     19.83 o 
   3   7   6       71.20       70.69      7.57 o 
   4   7   6      278.57      268.28     29.30 o 
   5   7   6        1.71        1.47      0.96 o 
   6   7   6        0.04        0.98      0.91 o 
  -6   8   6        2.23        3.67      1.18 o 
  -5   8   6       45.30       58.26     14.24 o 
  -4   8   6        7.12       11.15      2.87 o 
  -3   8   6      182.89      185.67     51.90 o 
  -2   8   6      183.41      208.79     62.89 o 
  -1   8   6      295.94      325.79     89.90 o 
   0   8   6      185.47      171.24     26.79 o 
   1   8   6      447.14      408.86     56.31 o 
   2   8   6       71.70       71.40      9.26 o 
   3   8   6      340.18      344.07     62.26 o 
   4   8   6        2.10       17.61     10.35 o 
   5   8   6        0.28        0.81      0.78 o 
  -5   9   6        0.21       -0.56      1.42 o 
  -4   9   6        3.40        4.43      0.79 o 
  -3   9   6        4.78        3.43      0.85 o 
  -2   9   6        0.67        0.84      1.58 o 
  -1   9   6       47.66       47.40     13.76 o 
   0   9   6       44.27       45.14      5.76 o 
   1   9   6      344.50      341.81     55.80 o 
   2   9   6        0.43        0.75      1.13 o 
   3   9   6        3.22        6.64      1.57 o 
   4   9   6       14.48       16.70      2.69 o 
  -4  10   6        0.03        2.51      0.97 o 
  -3  10   6       89.79       97.52     23.60 o 
  -2  10   6       79.96       81.79     17.53 o 
  -1  10   6        1.78        0.50      1.34 o 
   0  10   6       97.67      104.68     15.24 o 
   1  10   6        5.60        6.35      0.86 o 
   2  10   6       31.04       32.16      7.73 o 
   3  10   6       75.90       64.74     16.42 o 
  -3  11   6        1.29       -0.20      1.06 o 
  -2  11   6       10.55       14.77      2.63 o 
  -1  11   6       12.98       18.78      3.47 o 
   0  11   6       63.52       80.17     11.71 o 
   1  11   6        6.94        2.63      1.03 o 
   2  11   6       13.64       10.96      2.78 o 
  -7   0   7      222.43      258.38      7.66 o 
  -5   0   7        0.53       -2.05      2.23 o 
  -3   0   7     1389.64     1164.90     12.07 o 
  -1   0   7        9.00        5.79      0.91 o 
   1   0   7       59.02       56.61      1.69 o 
   3   0   7      399.72      504.50      8.51 o 
   5   0   7      357.69      340.88      8.33 o 
   7   0   7       10.76       13.64      1.39 o 
  -8   1   7       44.52       45.34      1.44 o 
  -7   1   7        0.27        1.19      1.69 o 
  -6   1   7       20.78       25.67      8.27 o 
  -5   1   7      530.19      512.80     28.22 o 
  -4   1   7      258.66      203.04      4.13 o 
  -3   1   7        2.45        6.74      0.81 o 
  -2   1   7       47.30       38.96      1.54 o 
  -1   1   7      166.46      199.05     20.61 o 
   0   1   7      699.51      799.88     36.65 o 
   1   1   7     1918.07     2524.42    165.13 o 
   2   1   7      888.54     1286.03     51.81 o 
   3   1   7       29.41       26.45      1.13 o 
   4   1   7       18.48       23.90      1.24 o 
   5   1   7       24.13       35.14      1.90 o 
   6   1   7       42.36       50.69      1.51 o 
   7   1   7       11.59       12.22      0.88 o 
  -8   2   7        3.20        2.99      0.77 o 
  -7   2   7        1.51        0.13      1.51 o 
  -6   2   7        0.36        0.93      1.51 o 
  -5   2   7       10.45       12.50      2.44 o 
  -4   2   7      101.51       89.79      3.65 o 
  -3   2   7      170.34      157.25      9.81 o 
  -2   2   7     1752.89     1680.88    177.47 o 
  -1   2   7     1223.04     1390.34    217.37 o 
   0   2   7     1278.59     1557.31    102.06 o 
   1   2   7      590.46      640.92     34.98 o 
   2   2   7     2201.62     2777.03     34.34 o 
   3   2   7     1017.06     1341.30     23.60 o 
   4   2   7      263.20      279.55     12.10 o 
   5   2   7       52.43       45.20      1.64 o 
   6   2   7       15.29       19.05      1.13 o 
   7   2   7       36.28       30.63      1.75 o 
  -8   3   7        2.76        2.35      0.73 o 
  -7   3   7       19.09       16.76      1.15 o 
  -6   3   7        7.49        6.19      2.38 o 
  -5   3   7      125.46      120.82     12.86 o 
  -4   3   7      112.93       95.84      4.95 o 
  -3   3   7      124.98      142.20     12.34 o 
  -2   3   7       98.99       90.95     13.34 o 
  -1   3   7      287.68      322.20     40.92 o 
   0   3   7     4189.59     4289.79    395.24 o 
   1   3   7      317.01      530.99     74.69 o 
   2   3   7       75.09       83.63      7.76 o 
   3   3   7        2.88        5.41      3.26 o 
   4   3   7      567.33      554.65     19.74 o 
   5   3   7      162.43      153.29      7.12 o 
   6   3   7        0.21       -0.40      1.38 o 
   7   3   7       56.50       51.63      4.47 o 
  -8   4   7        0.11       -0.10      1.00 o 
  -7   4   7       47.56       44.45      3.08 o 
  -6   4   7       66.87       66.13      2.60 o 
  -5   4   7       33.01       35.53      2.20 o 
  -4   4   7       86.14       92.61      8.60 o 
  -3   4   7      273.78      282.29     31.87 o 
  -2   4   7       72.02       81.37      9.26 o 
  -1   4   7      662.11      655.08    134.26 o 
   0   4   7       19.52       23.10      2.60 o 
   1   4   7     1954.48     1984.20    230.01 o 
   2   4   7       17.70       13.11      1.09 o 
   3   4   7      909.46      920.37      9.38 o 
   4   4   7      228.16      241.51      4.93 o 
   5   4   7      239.67      205.14      4.11 o 
   6   4   7        1.89        2.01      0.91 o 
  -7   5   7       14.70       13.46      1.02 o 
  -6   5   7        0.51       -0.69      1.62 o 
  -5   5   7      108.43      102.51     10.59 o 
  -4   5   7       50.65       45.28      8.06 o 
  -3   5   7      206.66      195.87     35.31 o 
  -2   5   7       20.49       25.05      6.34 o 
  -1   5   7        0.49       -0.67      2.08 o 
   0   5   7        1.22        1.63      0.57 o 
   1   5   7      231.91      201.00      3.95 o 
   2   5   7      668.16      701.29     19.89 o 
   3   5   7        0.75        8.20      1.08 o 
   4   5   7       35.54       40.77      1.59 o 
   5   5   7      187.73      186.60      6.61 o 
   6   5   7        0.53        0.20      1.18 o 
  -7   6   7       18.44       25.77      3.59 o 
  -6   6   7        3.54        2.43      1.07 o 
  -5   6   7      343.08      319.37     60.99 o 
  -4   6   7      262.62      255.90     56.13 o 
  -3   6   7      246.71      247.08     57.76 o 
  -2   6   7      391.22      401.07    100.85 o 
  -1   6   7      465.86      466.79    128.89 o 
   0   6   7      518.13      508.68     62.10 o 
   1   6   7        0.69        2.00      0.87 o 
   2   6   7      409.69      411.32     10.14 o 
   3   6   7      537.40      531.79      7.17 o 
   4   6   7       10.69        9.75      1.07 o 
   5   6   7      116.50      101.82      8.72 o 
   6   6   7       36.41       34.40      3.23 o 
  -6   7   7       60.86       61.72     12.10 o 
  -5   7   7       59.87       63.69     13.88 o 
  -4   7   7      125.20      127.05     27.34 o 
  -3   7   7      727.30      717.59    192.53 o 
  -2   7   7      360.00      403.29    107.07 o 
  -1   7   7      382.59      405.69    106.22 o 
   0   7   7       28.37       41.42      8.25 o 
   1   7   7      177.55      145.20     10.35 o 
   2   7   7      114.95      104.99      9.63 o 
   3   7   7        0.88        4.12      1.66 o 
   4   7   7       31.82       35.82      3.20 o 
   5   7   7        3.72       -2.30      4.19 o 
  -6   8   7        2.40        0.62      1.04 o 
  -5   8   7        4.10        5.54      2.75 o 
  -4   8   7       63.77       68.10     18.92 o 
  -3   8   7       26.70       27.06      7.27 o 
  -2   8   7      427.56      444.86    117.03 o 
  -1   8   7      144.26      153.54     49.07 o 
   0   8   7        7.70        7.43      0.84 o 
   1   8   7       65.96       69.69     12.98 o 
   2   8   7      569.30      576.17     77.95 o 
   3   8   7        1.50        7.91      3.80 o 
   4   8   7       23.38       20.26      3.26 o 
   5   8   7       14.30       14.50      3.92 o 
  -5   9   7       16.86       22.23      5.16 o 
  -4   9   7        9.71       12.71      3.02 o 
  -3   9   7        8.98       11.08      3.41 o 
  -2   9   7      244.15      270.67     78.67 o 
  -1   9   7        4.51        5.27      1.60 o 
   0   9   7       57.21       66.95      8.62 o 
   1   9   7       38.94       44.49      9.45 o 
   2   9   7        1.58       -0.83      1.47 o 
   3   9   7       44.16       46.42     11.23 o 
   4   9   7       47.21       50.92     10.47 o 
  -4  10   7       64.98       81.15     16.75 o 
  -3  10   7       35.89       58.04     11.35 o 
  -2  10   7       20.07       27.01      7.73 o 
  -1  10   7       64.58       80.52     21.03 o 
   0  10   7       19.18       24.26      3.49 o 
   1  10   7      124.72      125.42     29.91 o 
   2  10   7        4.42       10.87      4.56 o 
   3  10   7        8.12        9.99      3.11 o 
  -2  11   7       19.77       24.92      4.16 o 
  -1  11   7       27.42       31.76      6.40 o 
   0  11   7        8.35        7.51      1.04 o 
   1  11   7       41.73       44.58     14.67 o 
  -8   0   8        2.75        5.55      1.15 o 
  -6   0   8       24.12       26.62      2.05 o 
  -4   0   8       17.15       22.03      1.51 o 
  -2   0   8      241.40      255.30      5.49 o 
   0   0   8     1153.08     1410.94    110.69 o 
   2   0   8      321.91      396.17      7.36 o 
   4   0   8       32.67       38.81      1.93 o 
   6   0   8      118.27      164.04      4.83 o 
  -8   1   8       15.72       17.35      0.94 o 
  -7   1   8        0.39        3.66      0.87 o 
  -6   1   8        1.99        2.58      1.00 o 
  -5   1   8        7.54       11.64      2.69 o 
  -4   1   8      545.53      505.41     21.64 o 
  -3   1   8      317.75      294.09     12.34 o 
  -2   1   8     2255.90     2243.55     80.00 o 
  -1   1   8      365.94      430.45     20.43 o 
   0   1   8      843.13      964.59     47.19 o 
   1   1   8     2149.21     2557.97    136.01 o 
   2   1   8      184.58      231.08     11.20 o 
   3   1   8       74.98       80.81      1.84 o 
   4   1   8       93.51      101.43      2.13 o 
   5   1   8      228.26      266.65     16.05 o 
   6   1   8       59.96       57.18      1.60 o 
   7   1   8       10.20        6.89      0.73 o 
  -8   2   8        0.60        0.71      1.04 o 
  -7   2   8        7.24        8.67      0.92 o 
  -6   2   8       69.65       71.07      5.13 o 
  -5   2   8       45.32       40.20      1.53 o 
  -4   2   8      289.15      290.56     21.70 o 
  -3   2   8      461.90      454.56     57.49 o 
  -2   2   8     2033.35     2080.06    228.95 o 
  -1   2   8     1087.41     1395.51    141.41 o 
   0   2   8       42.17       70.47      2.82 o 
   1   2   8        7.62        3.78      2.26 o 
   2   2   8      263.46      272.45     10.80 o 
   3   2   8        4.48        7.00      0.94 o 
   4   2   8      169.93      185.92      6.22 o 
   5   2   8        1.12        0.18      1.83 o 
   6   2   8        4.67        5.80      1.09 o 
  -8   3   8        0.66        0.95      0.69 o 
  -7   3   8       32.90       32.14      1.30 o 
  -6   3   8        1.11        3.73      0.92 o 
  -5   3   8      334.26      330.73     14.36 o 
  -4   3   8        8.16        4.04      2.29 o 
  -3   3   8      560.98      537.89     51.24 o 
  -2   3   8      290.89      352.18     55.59 o 
  -1   3   8     3603.71     3859.07    607.13 o 
   0   3   8      495.97      574.90     50.20 o 
   1   3   8      137.39      146.87     21.18 o 
   2   3   8      277.27      331.60      9.78 o 
   3   3   8       22.32       25.95      3.32 o 
   4   3   8       38.90       50.42      1.72 o 
   5   3   8      207.12      198.42      4.03 o 
   6   3   8       17.53       18.48      1.27 o 
  -7   4   8        1.95        0.94      1.09 o 
  -6   4   8        2.82        3.41      2.32 o 
  -5   4   8      220.96      228.01     18.59 o 
  -4   4   8       70.90       73.44      5.85 o 
  -3   4   8        4.91        7.14      3.80 o 
  -2   4   8      785.57      835.80    131.30 o 
  -1   4   8       10.47        9.97     13.10 o 
   0   4   8        0.71        1.88      1.18 o 
   1   4   8        8.00       23.80     12.80 o 
   2   4   8      115.18       96.94     65.82 o 
   3   4   8     1070.35     1167.02     10.89 o 
   4   4   8      114.53      121.85      7.63 o 
   5   4   8       63.91       66.01      2.32 o 
   6   4   8       10.03        9.91      0.94 o 
  -7   5   8       89.54       88.02      5.16 o 
  -6   5   8       72.98       79.08      4.53 o 
  -5   5   8       72.02       75.22      8.66 o 
  -4   5   8       24.04       25.71      2.96 o 
  -3   5   8      166.74      159.49     30.87 o 
  -2   5   8        8.42       11.66      0.97 o 
  -1   5   8      423.26      425.01     92.22 o 
   0   5   8       50.91       58.33      6.60 o 
   1   5   8     1426.02     1282.15     64.34 o 
   2   5   8      512.70      504.08     21.40 o 
   3   5   8      298.31      285.46      5.85 o 
   4   5   8      344.54      339.73      5.96 o 
   5   5   8       21.85       18.36      1.60 o 
   6   5   8       75.90       76.04      5.07 o 
  -7   6   8        5.79        4.25      1.18 o 
  -6   6   8        1.28        2.17      0.89 o 
  -5   6   8      105.28       97.29     21.27 o 
  -4   6   8       19.60       26.19      6.31 o 
  -3   6   8      123.79      107.88     27.46 o 
  -2   6   8        8.60       15.55      3.44 o 
  -1   6   8       53.97       49.13     16.30 o 
   0   6   8      413.10      408.32     51.55 o 
   1   6   8      245.42      258.64     34.73 o 
   2   6   8        3.98        9.38      4.25 o 
   3   6   8      298.45      322.37      9.60 o 
   4   6   8        6.56        9.60      3.74 o 
   5   6   8        3.64        0.53      6.31 o 
  -6   7   8        1.69        0.84      1.24 o 
  -5   7   8       24.52       21.11      5.40 o 
  -4   7   8       92.33       85.48     21.76 o 
  -3   7   8        2.67        1.59      1.61 o 
  -2   7   8      947.63     1036.69    296.70 o 
  -1   7   8       15.74       11.85      4.13 o 
   0   7   8      639.92      609.87     75.12 o 
   1   7   8      903.53      835.00     39.65 o 
   2   7   8      241.24      206.00      9.60 o 
   3   7   8       19.24       19.92      2.14 o 
   4   7   8       20.33       25.65      1.17 o 
   5   7   8      113.07      101.87     17.62 o 
  -5   8   8       77.11       74.46     17.65 o 
  -4   8   8       22.28       33.76      6.34 o 
  -3   8   8        9.47       13.52      4.41 o 
  -2   8   8       15.02       21.82      3.32 o 
  -1   8   8       29.33       29.45      8.63 o 
   0   8   8      214.81      208.92     29.36 o 
   1   8   8       88.08       88.14      3.65 o 
   2   8   8        0.38       -1.58      1.58 o 
   3   8   8        0.08       -0.47      1.27 o 
   4   8   8        1.33        1.87      0.78 o 
  -5   9   8       17.55       25.63      3.89 o 
  -4   9   8      134.00      137.58     30.18 o 
  -3   9   8        1.23        2.64      0.94 o 
  -2   9   8       25.46       37.96     11.44 o 
  -1   9   8      160.37      190.08     44.72 o 
   0   9   8      281.42      286.44     31.98 o 
   1   9   8      136.48      105.81     25.08 o 
   2   9   8       10.94       14.74      2.87 o 
   3   9   8       10.36       10.80      0.96 o 
  -3  10   8        8.07       12.71      2.66 o 
  -2  10   8       46.99       63.25     17.08 o 
  -1  10   8       35.98       42.15      8.93 o 
   0  10   8       12.22       12.76      2.72 o 
   1  10   8        0.91        0.46      0.97 o 
   2  10   8        2.53        6.67      2.57 o 
  -1  11   8       22.22       30.48      5.22 o 
  -7   0   9      129.43      125.36      3.50 o 
  -5   0   9      157.64      162.11      4.59 o 
  -3   0   9       65.87       68.32      2.23 o 
  -1   0   9     3101.34     3780.11     24.14 o 
   1   0   9      453.05      481.99      8.09 o 
   3   0   9     1780.93     2361.84     21.49 o 
   5   0   9       69.16       80.33      2.66 o 
  -8   1   9        1.79        3.11      0.68 o 
  -7   1   9        6.66        6.58      1.12 o 
  -6   1   9        9.19       12.43      2.93 o 
  -5   1   9      147.00      134.46      6.40 o 
  -4   1   9      444.04      461.40     63.98 o 
  -3   1   9       31.74       30.26      1.96 o 
  -2   1   9        0.16        1.03      1.22 o 
  -1   1   9        7.71        1.25      1.58 o 
   0   1   9     1753.87     1861.32    109.51 o 
   1   1   9      133.58      123.56     13.46 o 
   2   1   9      153.97      175.23      6.55 o 
   3   1   9      197.42      234.40      6.67 o 
   4   1   9      239.09      270.99      5.42 o 
   5   1   9        2.68        4.03      2.78 o 
   6   1   9       22.00       56.52      1.49 o 
  -8   2   9        1.45        0.46      1.21 o 
  -7   2   9        8.44        9.42      0.94 o 
  -6   2   9       13.44       15.81      1.26 o 
  -5   2   9       52.86       54.48      3.53 o 
  -4   2   9      522.63      486.47     32.68 o 
  -3   2   9     1305.94     1220.52     72.15 o 
  -2   2   9       38.92       37.38      4.10 o 
  -1   2   9        5.46        5.77      1.18 o 
   0   2   9      375.97      401.79     24.47 o 
   1   2   9       53.48       66.24     11.32 o 
   2   2   9      345.55      407.95     25.14 o 
   3   2   9      114.49      147.24      3.65 o 
   4   2   9       24.56       29.19      2.11 o 
   5   2   9      247.27      227.31     11.29 o 
   6   2   9        2.75        7.02      1.33 o 
  -7   3   9        3.77        4.67      0.85 o 
  -6   3   9      152.55      170.17      3.73 o 
  -5   3   9       14.43       13.70      1.22 o 
  -4   3   9       73.70       70.09      7.79 o 
  -3   3   9       76.98       89.32      6.10 o 
  -2   3   9        3.98        5.46      1.96 o 
  -1   3   9        0.29        2.70      1.45 o 
   0   3   9      270.26      304.91     23.62 o 
   1   3   9      405.57      453.26     42.61 o 
   2   3   9        0.85        5.10      5.25 o 
   3   3   9       28.17       27.55      1.43 o 
   4   3   9       94.91       94.80      2.12 o 
   5   3   9       25.97       23.94      1.38 o 
   6   3   9        0.83        5.46      2.72 o 
  -7   4   9       68.62       72.69      2.17 o 
  -6   4   9       11.50       16.04      1.17 o 
  -5   4   9       33.01       33.58      2.17 o 
  -4   4   9       48.86       47.51      3.44 o 
  -3   4   9      489.24      524.85     46.87 o 
  -2   4   9      827.78      887.72    145.76 o 
  -1   4   9        1.91        1.85      0.95 o 
   0   4   9       68.69       81.94      8.41 o 
   1   4   9       15.84       18.86      4.86 o 
   2   4   9     1489.04     1609.45    107.13 o 
   3   4   9       44.34       45.58      1.70 o 
   4   4   9       58.94       71.06      1.93 o 
   5   4   9        2.72        3.02      1.48 o 
   6   4   9       18.84       14.30      0.92 o 
  -7   5   9       11.12        8.79      0.87 o 
  -6   5   9       48.18       50.16      1.60 o 
  -5   5   9       48.02       45.37      4.29 o 
  -4   5   9      155.85      152.38     25.02 o 
  -3   5   9      367.42      359.39     67.17 o 
  -2   5   9       41.82       42.51      9.11 o 
  -1   5   9      507.68      498.75    113.86 o 
   0   5   9      286.86      280.50     35.06 o 
   1   5   9      759.98      708.63     23.57 o 
   2   5   9      238.28      201.65     11.11 o 
   3   5   9        2.46        2.04      1.24 o 
   4   5   9      124.35      121.89      2.50 o 
   5   5   9       30.05       21.19      1.27 o 
  -6   6   9        9.62       12.30      1.30 o 
  -5   6   9       22.51       17.88      1.45 o 
  -4   6   9       64.60       66.52     10.74 o 
  -3   6   9        7.03        7.99      1.09 o 
  -2   6   9       64.11       62.46     15.45 o 
  -1   6   9     1221.66     1303.93    339.76 o 
   0   6   9       47.01       51.94      7.31 o 
   1   6   9        5.81       13.78      6.25 o 
   2   6   9      314.32      276.06     23.96 o 
   3   6   9       34.64       38.58      2.50 o 
   4   6   9       88.60       73.83      5.58 o 
   5   6   9       58.15       52.10      4.86 o 
  -6   7   9        4.87        3.99      0.70 o 
  -5   7   9       26.15       27.84      5.10 o 
  -4   7   9        0.07        1.68      1.17 o 
  -3   7   9      153.65      160.94     42.19 o 
  -2   7   9       18.21       17.18      4.47 o 
  -1   7   9      521.77      555.20    148.59 o 
   0   7   9       52.82       48.07      6.35 o 
   1   7   9      439.14      380.46     20.85 o 
   2   7   9        0.82       -1.14      1.47 o 
   3   7   9       51.25       50.06      2.23 o 
   4   7   9       38.29       34.04      6.25 o 
  -5   8   9       36.73       42.86     10.20 o 
  -4   8   9      498.15      538.65    108.52 o 
  -3   8   9      215.52      250.32     64.97 o 
  -2   8   9      147.63      144.43     39.20 o 
  -1   8   9       14.47       31.96      8.03 o 
   0   8   9      256.37      252.90     34.05 o 
   1   8   9       44.98       49.25      9.35 o 
   2   8   9       14.48       13.50      1.60 o 
   3   8   9      252.36      226.03     27.76 o 
   4   8   9       30.16       27.73      4.25 o 
  -4   9   9       16.07       22.67      3.68 o 
  -3   9   9        8.32       12.50      4.32 o 
  -2   9   9      118.83      136.27     35.55 o 
  -1   9   9        0.59        1.62      0.97 o 
   0   9   9       75.93       66.70      9.04 o 
   1   9   9       17.11       11.56      2.87 o 
   2   9   9       12.05       13.93      4.59 o 
   3   9   9        1.74        2.44      1.06 o 
  -3  10   9       13.65       21.17      3.35 o 
  -2  10   9       44.60       48.68     11.89 o 
  -1  10   9       59.66       63.11     15.93 o 
   0  10   9        0.23        0.90      0.83 o 
   1  10   9        4.53        3.53      0.80 o 
  -6   0  10      335.08      351.08      9.17 o 
  -4   0  10      342.39      347.40      8.39 o 
  -2   0  10     2259.14     2254.84     19.37 o 
   0   0  10      859.82      827.75     83.38 o 
   2   0  10        2.40       -0.18      1.99 o 
   4   0  10       36.85       46.17      2.41 o 
   6   0  10        2.09       12.07      1.27 o 
  -7   1  10        8.34        9.43      1.00 o 
  -6   1  10        1.95       -0.08      1.63 o 
  -5   1  10       96.96       86.57      5.46 o 
  -4   1  10      403.94      376.77     20.58 o 
  -3   1  10       16.95       39.42     12.52 o 
  -2   1  10       68.56       76.12      9.69 o 
  -1   1  10     1169.74     1303.14     49.79 o 
   0   1  10       11.57       12.59      1.34 o 
   1   1  10      696.88      749.58      7.85 o 
   2   1  10       47.06       53.23     10.14 o 
   3   1  10       59.59       73.52      1.90 o 
   4   1  10       83.88       92.81      2.01 o 
   5   1  10       84.07       78.42      2.41 o 
   6   1  10        6.16       16.98      0.94 o 
  -7   2  10        2.11        2.89      1.30 o 
  -6   2  10        4.87        6.07      1.13 o 
  -5   2  10       87.72       83.73      2.07 o 
  -4   2  10        4.45        4.74      2.63 o 
  -3   2  10       53.30       64.16      8.42 o 
  -2   2  10        5.21        8.19      2.47 o 
  -1   2  10      377.14      450.95     36.57 o 
   0   2  10      791.92      777.39     52.56 o 
   1   2  10      161.49      127.98     31.66 o 
   2   2  10     1029.09     1125.34     94.54 o 
   3   2  10      596.93      742.64     10.47 o 
   4   2  10      265.10      285.90      8.33 o 
   5   2  10        0.15        1.27      1.10 o 
   6   2  10      177.42      173.87      4.74 o 
  -7   3  10       93.42       92.80      3.47 o 
  -6   3  10       70.43       63.76      1.66 o 
  -5   3  10       53.66       56.56      4.16 o 
  -4   3  10       38.45       40.93      3.44 o 
  -3   3  10      308.82      303.67     28.00 o 
  -2   3  10      127.82      136.05     13.88 o 
  -1   3  10       78.66      100.93     14.67 o 
   0   3  10      203.50      186.90     14.77 o 
   1   3  10     1023.04      991.27     97.44 o 
   2   3  10      656.48      729.07     42.04 o 
   3   3  10      189.78      209.87      6.28 o 
   4   3  10       74.62       75.63      1.93 o 
   5   3  10      318.03      328.86      5.35 o 
   6   3  10       30.59       30.73      1.39 o 
  -7   4  10        4.94        5.69      0.85 o 
  -6   4  10        0.49        0.44      1.13 o 
  -5   4  10      192.41      190.55     10.35 o 
  -4   4  10       10.54        9.86      1.15 o 
  -3   4  10      307.35      310.76     26.53 o 
  -2   4  10       78.75       88.75     12.25 o 
  -1   4  10       13.55       21.08      2.63 o 
   0   4  10        0.14        2.01      0.82 o 
   1   4  10      666.50      617.41     51.72 o 
   2   4  10      427.24      424.31     17.62 o 
   3   4  10      139.25      130.65      5.04 o 
   4   4  10      151.50      168.43      3.61 o 
   5   4  10       30.84       32.72      1.28 o 
  -7   5  10       26.13       23.61      1.81 o 
  -6   5  10       55.91       49.93      3.14 o 
  -5   5  10       14.25       10.85      1.11 o 
  -4   5  10      307.32      273.67     31.60 o 
  -3   5  10        2.78        8.01      2.14 o 
  -2   5  10      179.20      184.54     37.39 o 
  -1   5  10      569.35      582.07    126.44 o 
   0   5  10     1183.89     1178.48    121.30 o 
   1   5  10        1.20       -3.11      4.29 o 
   2   5  10        2.78        3.41      9.96 o 
   3   5  10      324.55      323.68     10.29 o 
   4   5  10       36.94       31.63      1.24 o 
   5   5  10       83.51       70.88      1.87 o 
  -6   6  10       15.74       17.98      3.23 o 
  -5   6  10        5.31        7.12      2.81 o 
  -4   6  10      159.48      158.18     34.85 o 
  -3   6  10      624.82      586.27    127.26 o 
  -2   6  10      494.01      512.18    110.93 o 
  -1   6  10      463.20      434.60     93.28 o 
   0   6  10      461.72      400.58     39.57 o 
   1   6  10       42.40       34.31      1.40 o 
   2   6  10        7.25        0.87     10.02 o 
   3   6  10        0.12       -0.27      1.24 o 
   4   6  10        6.61        5.30      0.90 o 
   5   6  10        2.44        2.70      0.65 o 
  -6   7  10       42.30       44.10      6.28 o 
  -5   7  10       48.75       57.30     10.80 o 
  -4   7  10        6.76        9.08      1.93 o 
  -3   7  10        9.77       16.20      3.59 o 
  -2   7  10        0.38        0.87      1.24 o 
  -1   7  10      138.67      135.34     30.84 o 
   0   7  10        0.82        3.53      0.96 o 
   1   7  10       19.59       12.61      1.75 o 
   2   7  10       56.75       40.58     11.68 o 
   3   7  10       31.93       32.89      1.78 o 
   4   7  10       22.02       17.87      1.03 o 
  -5   8  10       42.78       51.34     10.32 o 
  -4   8  10        1.58       -1.15      1.34 o 
  -3   8  10       18.92       21.30      4.50 o 
  -2   8  10       44.57       44.88     11.41 o 
  -1   8  10      625.39      623.54    159.82 o 
   0   8  10        2.43        2.65      0.81 o 
   1   8  10       75.80       62.63      9.96 o 
   2   8  10        0.39        0.72      1.19 o 
   3   8  10      158.09      151.02     19.19 o 
  -4   9  10        5.03        4.90      0.70 o 
  -3   9  10        3.68        5.03      2.47 o 
  -2   9  10       69.03       78.65     18.08 o 
  -1   9  10        0.74        0.93      0.94 o 
   0   9  10       59.74       51.69      5.87 o 
   1   9  10      220.20      182.33     31.08 o 
   2   9  10       24.05       25.60      4.95 o 
  -2  10  10       87.42       86.41     20.31 o 
  -1  10  10       48.47       58.18     11.98 o 
   0  10  10       99.24      105.06     14.50 o 
  -7   0  11       14.64       16.24      1.63 o 
  -5   0  11      108.39      112.56      3.50 o 
  -3   0  11      693.69      699.39     11.59 o 
  -1   0  11       50.08       48.10      2.05 o 
   1   0  11      116.17      110.15      3.20 o 
   3   0  11      211.65      212.87      6.04 o 
   5   0  11      100.71       99.34      3.08 o 
  -7   1  11        5.96        5.77      0.94 o 
  -6   1  11       63.79       69.42      1.90 o 
  -5   1  11       43.38       47.82      1.70 o 
  -4   1  11        0.34       -1.08      2.57 o 
  -3   1  11      430.75      446.72     17.05 o 
  -2   1  11     1800.12     1879.18     97.17 o 
  -1   1  11        6.17       16.52      8.48 o 
   0   1  11       24.87       28.55      3.05 o 
   1   1  11     1206.10     1197.74     39.92 o 
   2   1  11      516.42      547.34      8.18 o 
   3   1  11      330.14      381.91      6.36 o 
   4   1  11      120.67      129.94      2.71 o 
   5   1  11       27.88       30.21      1.32 o 
  -7   2  11        0.32        0.52      0.97 o 
  -6   2  11       17.20       19.20      1.13 o 
  -5   2  11       39.84       36.99      1.58 o 
  -4   2  11       16.06       17.93      1.30 o 
  -3   2  11      197.19      205.60     14.49 o 
  -2   2  11      674.30      718.13     60.32 o 
  -1   2  11      752.22      901.20     88.75 o 
   0   2  11      240.47      252.78     18.89 o 
   1   2  11      619.09      549.41     40.05 o 
   2   2  11        2.43       -2.91     11.20 o 
   3   2  11     1184.15     1336.84     50.88 o 
   4   2  11       14.63       11.36      1.99 o 
   5   2  11        0.41        3.46      1.45 o 
  -7   3  11        0.48        0.43      0.91 o 
  -6   3  11        0.49       -0.57      1.48 o 
  -5   3  11       27.16       22.24      3.65 o 
  -4   3  11        1.50        0.42      1.16 o 
  -3   3  11       21.10       22.80      3.17 o 
  -2   3  11      122.42      130.94     15.18 o 
  -1   3  11      125.13      147.08     15.09 o 
   0   3  11     2052.38     2067.17    175.15 o 
   1   3  11        3.05      -38.11     53.65 o 
   2   3  11       36.82       31.75      1.55 o 
   3   3  11        3.43        5.35      2.17 o 
   4   3  11      123.51      137.47      4.53 o 
   5   3  11       46.24       39.62      1.34 o 
  -7   4  11       32.05       33.03      1.27 o 
  -6   4  11       19.11       18.98      1.06 o 
  -5   4  11       24.22       24.91      1.30 o 
  -4   4  11      102.88       97.75      2.66 o 
  -3   4  11      225.42      233.07     29.75 o 
  -2   4  11       33.75       32.58      5.16 o 
  -1   4  11       67.57       78.34     15.66 o 
   0   4  11      178.76      175.15     17.45 o 
   1   4  11      358.20      343.78     23.45 o 
   2   4  11       60.11       49.00     32.62 o 
   3   4  11      253.39      271.99     18.98 o 
   4   4  11        1.21       -4.44      6.67 o 
   5   4  11       29.58       25.80      1.00 o 
  -6   5  11       29.06       33.52      1.51 o 
  -5   5  11      389.44      374.36     30.63 o 
  -4   5  11        0.47        1.53      1.13 o 
  -3   5  11        9.51       13.26      1.15 o 
  -2   5  11       85.05       78.24     14.06 o 
  -1   5  11       98.76       90.45     18.68 o 
   0   5  11        2.99        4.67      1.68 o 
   1   5  11       74.93       70.22      1.96 o 
   2   5  11        4.04        5.38      1.07 o 
   3   5  11       41.55       37.12      3.11 o 
   4   5  11       15.96       12.58      5.67 o 
  -6   6  11        6.95        4.35      0.72 o 
  -5   6  11       94.55       89.60     14.49 o 
  -4   6  11       78.29       72.20     13.79 o 
  -3   6  11      347.89      347.60     71.25 o 
  -2   6  11       93.24      103.23     24.26 o 
  -1   6  11       28.85       40.59      9.02 o 
   0   6  11       11.61       21.53      3.37 o 
   1   6  11      123.10      118.89      2.58 o 
   2   6  11        0.90       -7.80     20.52 o 
   3   6  11      252.27      198.20     13.70 o 
   4   6  11       19.30       15.17      0.91 o 
  -5   7  11        5.06        2.64      1.18 o 
  -4   7  11        9.71       11.67      2.69 o 
  -3   7  11      438.75      407.61     91.53 o 
  -2   7  11      211.65      221.99     56.31 o 
  -1   7  11       23.58       31.18      8.30 o 
   0   7  11      110.85      105.60     12.31 o 
   1   7  11        1.26        0.69      1.63 o 
   2   7  11       57.10       48.00      5.67 o 
   3   7  11      163.68      139.42     13.76 o 
  -4   8  11        0.10       -1.17      1.17 o 
  -3   8  11       17.52       21.45      5.73 o 
  -2   8  11       78.71       71.44     16.87 o 
  -1   8  11        1.78        3.29      0.85 o 
   0   8  11       20.06       22.55      2.63 o 
   1   8  11       79.23       73.89     13.37 o 
   2   8  11      101.02       88.41     13.10 o 
   3   8  11        1.22        2.78      0.84 o 
  -3   9  11       58.13       55.39     10.98 o 
  -2   9  11      125.09      144.52     29.48 o 
  -1   9  11        1.37       -0.32      1.15 o 
   0   9  11       50.67       44.34      5.75 o 
   1   9  11       58.10       52.08      9.60 o 
  -6   0  12      393.29      408.48      9.05 o 
  -4   0  12     1920.41     1926.39     21.18 o 
  -2   0  12        7.70       10.56      1.45 o 
   0   0  12     1012.20      927.92    116.82 o 
   2   0  12      619.86      609.94     11.29 o 
   4   0  12       14.82       12.25      1.51 o 
  -7   1  12       29.31       33.87      1.23 o 
  -6   1  12        3.12        1.59      1.78 o 
  -5   1  12       19.64       19.73      1.39 o 
  -4   1  12      432.96      433.87      8.57 o 
  -3   1  12        7.11        6.15      1.25 o 
  -2   1  12      230.47      247.13      9.02 o 
  -1   1  12      393.64      413.80     33.16 o 
   0   1  12      424.60      400.22     36.81 o 
   1   1  12     1444.14     1298.43     68.86 o 
   2   1  12       13.39       12.43      1.17 o 
   3   1  12        0.58        3.09      2.17 o 
   4   1  12      138.96      134.01      2.69 o 
   5   1  12       79.32       89.48      1.90 o 
  -7   2  12        0.29        0.16      1.18 o 
  -6   2  12        3.27        2.46      0.92 o 
  -5   2  12       43.84       44.46      3.05 o 
  -4   2  12      273.34      265.04      9.69 o 
  -3   2  12      391.60      372.40     14.70 o 
  -2   2  12      282.02      315.40     18.83 o 
  -1   2  12      103.97      124.16     13.04 o 
   0   2  12       74.75       58.53      5.64 o 
   1   2  12      551.33      493.87     41.13 o 
   2   2  12        6.53        4.00      3.02 o 
   3   2  12       69.21       76.63      3.23 o 
   4   2  12       15.74       21.50      1.42 o 
   5   2  12       34.93       45.54      4.65 o 
  -7   3  12        0.27        1.16      1.45 o 
  -6   3  12       14.90       13.89      1.11 o 
  -5   3  12       87.81       89.25      2.13 o 
  -4   3  12       74.95       69.98      2.60 o 
  -3   3  12        9.95        9.04      1.19 o 
  -2   3  12        1.62        2.67      1.20 o 
  -1   3  12     2933.60     3170.92    359.74 o 
   0   3  12        3.03        1.52      0.96 o 
   1   3  12      239.97      218.97     16.36 o 
   2   3  12      386.52      389.91     30.33 o 
   3   3  12       47.70       65.77      2.99 o 
   4   3  12      113.86      120.15      8.69 o 
   5   3  12        9.05        7.84      0.81 o 
  -6   4  12        1.55        0.90      1.87 o 
  -5   4  12        3.64        4.70      1.03 o 
  -4   4  12       83.76       81.98      2.87 o 
  -3   4  12       13.19       21.02      3.65 o 
  -2   4  12      294.12      331.27     43.46 o 
  -1   4  12        0.74       -1.75      1.75 o 
   0   4  12      402.98      373.53     34.76 o 
   1   4  12      555.05      478.60     45.57 o 
   2   4  12      104.37       86.61      2.41 o 
   3   4  12        9.64       12.03      1.63 o 
   4   4  12      371.96      387.56     23.60 o 
  -6   5  12       12.79       16.33      0.85 o 
  -5   5  12       75.37       66.94      3.35 o 
  -4   5  12       59.57       55.85      6.85 o 
  -3   5  12        0.68        5.33      1.36 o 
  -2   5  12       33.60       29.27      5.85 o 
  -1   5  12        8.91       13.12      2.72 o 
   0   5  12       10.54       14.48      1.77 o 
   1   5  12      285.01      230.06      5.34 o 
   2   5  12       64.44       52.29      9.42 o 
   3   5  12       54.00       52.97      1.41 o 
   4   5  12      101.35       88.62      2.78 o 
  -5   6  12        4.21        1.54      0.91 o 
  -4   6  12       50.30       52.99      8.84 o 
  -3   6  12       26.96       25.27      6.25 o 
  -2   6  12      267.86      266.65     50.67 o 
  -1   6  12       45.45       49.32      9.29 o 
   0   6  12        1.76        3.70      0.84 o 
   1   6  12      143.37      114.43      3.17 o 
   2   6  12       21.00       16.73      2.78 o 
   3   6  12        0.11       -0.85      1.17 o 
  -5   7  12        6.31        7.33      1.33 o 
  -4   7  12      133.94      115.79     20.01 o 
  -3   7  12       40.45       47.11      9.05 o 
  -2   7  12       15.54       19.20      3.89 o 
  -1   7  12       79.88       91.89     19.46 o 
   0   7  12       32.40       31.15      3.46 o 
   1   7  12      144.91      102.30      6.37 o 
   2   7  12       63.70       56.52      4.16 o 
   3   7  12        1.79        1.44      0.69 o 
  -4   8  12        3.31        3.83      0.64 o 
  -3   8  12       31.49       32.02      7.51 o 
  -2   8  12        0.07        1.22      1.10 o 
  -1   8  12        7.37        7.69      1.90 o 
   0   8  12       19.56       17.97      2.02 o 
   1   8  12      215.91      180.38     27.28 o 
   2   8  12        0.28       -0.41      0.97 o 
  -2   9  12       73.99       78.80     13.13 o 
  -1   9  12      234.36      260.48     50.61 o 
   0   9  12       41.66       44.19      5.62 o 
  -7   0  13       13.35       14.97      1.21 o 
  -5   0  13        1.55        3.20      1.51 o 
  -3   0  13      275.79      299.30      8.21 o 
  -1   0  13     2859.89     3245.97     27.34 o 
   1   0  13      665.97      581.57     11.04 o 
   3   0  13      475.97      530.63     10.26 o 
  -6   1  13      286.92      285.42      4.98 o 
  -5   1  13      104.27       99.68      4.01 o 
  -4   1  13       85.28       87.21      2.13 o 
  -3   1  13      118.19      121.54      8.96 o 
  -2   1  13       56.60       60.92      4.07 o 
  -1   1  13       23.56       15.49      8.27 o 
   0   1  13        3.08        6.69      1.39 o 
   1   1  13      474.96      432.64     31.41 o 
   2   1  13       90.16       88.37      2.99 o 
   3   1  13        0.37        4.13      2.08 o 
   4   1  13        2.82        1.73      1.24 o 
  -6   2  13       19.95       21.07      1.57 o 
  -5   2  13      114.43      117.50      2.56 o 
  -4   2  13       14.69       21.02      5.37 o 
  -3   2  13      948.03      982.02     44.72 o 
  -2   2  13      327.21      363.48     21.40 o 
  -1   2  13        3.28        0.09      1.86 o 
   0   2  13      464.64      443.93     43.87 o 
   1   2  13       42.60       48.19      4.13 o 
   2   2  13        0.61        1.27      1.51 o 
   3   2  13        0.28        0.82      1.06 o 
   4   2  13       23.78       18.77      1.33 o 
  -6   3  13       55.44       54.05      1.81 o 
  -5   3  13       13.90       10.77      1.00 o 
  -4   3  13        0.72        2.63      1.39 o 
  -3   3  13       32.53       40.95      3.83 o 
  -2   3  13      394.43      415.84     36.67 o 
  -1   3  13        3.83        6.15      1.13 o 
   0   3  13       37.34       36.31      3.39 o 
   1   3  13        0.16        1.40      1.17 o 
   2   3  13      295.26      292.49     22.06 o 
   3   3  13       55.26       60.42      3.83 o 
   4   3  13       30.79       28.22      1.15 o 
  -6   4  13        2.75        3.23      0.73 o 
  -5   4  13       17.43       20.37      1.14 o 
  -4   4  13        5.06        5.45      0.98 o 
  -3   4  13      349.49      377.64     42.34 o 
  -2   4  13      128.98      134.19     12.73 o 
  -1   4  13       14.54        8.72      1.06 o 
   0   4  13       81.39       78.00      6.51 o 
   1   4  13       13.00       10.73      1.15 o 
   2   4  13      267.16      245.92     12.46 o 
   3   4  13       54.96       49.28      1.53 o 
   4   4  13       92.42       87.41      4.19 o 
  -5   5  13       19.98       25.39      3.89 o 
  -4   5  13       15.76       17.40      3.56 o 
  -3   5  13        2.55        4.61      2.57 o 
  -2   5  13      165.30      174.85     33.95 o 
  -1   5  13        0.59        2.43      0.99 o 
   0   5  13       24.15       27.25      3.28 o 
   1   5  13        7.96        0.93      4.41 o 
   2   5  13      235.97      202.56      4.12 o 
   3   5  13       35.20       29.19      1.36 o 
  -5   6  13        0.21        1.57      0.64 o 
  -4   6  13        4.09        4.54      0.79 o 
  -3   6  13        1.05        3.72      1.48 o 
  -2   6  13       37.56       35.37      3.02 o 
  -1   6  13       98.41       89.87     17.56 o 
   0   6  13        5.96        4.45      1.26 o 
   1   6  13      162.01      110.19      4.41 o 
   2   6  13       44.91       41.80      1.25 o 
   3   6  13       19.65       20.65      0.82 o 
  -4   7  13       28.27       34.69      6.49 o 
  -3   7  13       39.88       40.80      8.78 o 
  -2   7  13        6.56        6.32      1.39 o 
  -1   7  13      105.30       95.63     19.49 o 
   0   7  13        7.98        9.99      1.40 o 
   1   7  13        6.45        6.48      0.82 o 
   2   7  13       11.73        8.20      0.75 o 
  -3   8  13       82.32       84.47     16.45 o 
  -2   8  13        0.49       -1.28      2.05 o 
  -1   8  13        0.65        1.97      0.74 o 
   0   8  13      130.32      124.66     13.19 o 
  -6   0  14       91.94       85.40      2.66 o 
  -4   0  14      120.39      116.66      3.68 o 
  -2   0  14      615.06      648.93     12.01 o 
   0   0  14      494.34      442.23     92.07 o 
   2   0  14      165.49      147.20      4.47 o 
   4   0  14      169.18      211.30      5.43 o 
  -6   1  14      106.07      110.34      2.78 o 
  -5   1  14      307.83      303.43      9.14 o 
  -4   1  14       15.23       15.87      1.34 o 
  -3   1  14      220.61      240.78      4.61 o 
  -2   1  14      155.76      170.07      5.58 o 
  -1   1  14      784.79      885.92     49.01 o 
   0   1  14      140.25      120.71     14.11 o 
   1   1  14       10.65       11.12      1.90 o 
   2   1  14      123.19      103.38      5.58 o 
   3   1  14      331.57      378.55      6.94 o 
   4   1  14        7.94        6.97      0.87 o 
  -6   2  14        1.35        3.15      0.80 o 
  -5   2  14       21.32       25.57      3.59 o 
  -4   2  14      138.68      137.78      2.99 o 
  -3   2  14      175.20      180.63      5.88 o 
  -2   2  14        3.73        5.67      2.63 o 
  -1   2  14       66.50       82.07      6.85 o 
   0   2  14      335.57      346.47     36.67 o 
   1   2  14        0.93        1.38      1.39 o 
   2   2  14       89.69       79.18      5.25 o 
   3   2  14       13.11       14.00      1.15 o 
   4   2  14       57.46       65.52      2.72 o 
  -6   3  14        0.17        0.33      1.00 o 
  -5   3  14        6.25        8.93      2.08 o 
  -4   3  14       21.46       23.15      1.23 o 
  -3   3  14      118.86      142.41      4.13 o 
  -2   3  14       74.94       72.98      5.25 o 
  -1   3  14       54.75       55.48      7.45 o 
   0   3  14        1.28        1.72      0.71 o 
   1   3  14        7.89        9.53      4.25 o 
   2   3  14       10.91        9.37      1.48 o 
   3   3  14       13.21       12.48      1.60 o 
  -5   4  14        0.09        0.29      1.10 o 
  -4   4  14       58.39       59.77      1.54 o 
  -3   4  14      231.91      211.34     15.30 o 
  -2   4  14       77.52       78.14      8.81 o 
  -1   4  14        1.41        3.81      1.60 o 
   0   4  14       25.13       22.05      1.70 o 
   1   4  14      140.14      115.85      3.68 o 
   2   4  14       15.54       11.92      1.66 o 
   3   4  14        4.98        4.80      0.81 o 
  -5   5  14       34.70       33.21      3.20 o 
  -4   5  14       94.71       80.70     14.97 o 
  -3   5  14        0.31        1.56      1.72 o 
  -2   5  14      166.77      163.97     25.68 o 
  -1   5  14      476.18      463.68     84.47 o 
   0   5  14      214.46      180.87     17.95 o 
   1   5  14       19.95       16.52      0.96 o 
   2   5  14      630.81      573.62     11.11 o 
  -4   6  14        6.45        8.76      2.38 o 
  -3   6  14        0.75        0.51      0.84 o 
  -2   6  14        0.84       -1.25      1.25 o 
  -1   6  14       41.59       37.97      6.37 o 
   0   6  14      524.28      483.31     48.86 o 
   1   6  14        7.67        8.54      2.38 o 
   2   6  14       68.54       65.49      2.20 o 
  -3   7  14        0.91        1.62      0.72 o 
  -2   7  14        6.82        6.19      1.06 o 
  -1   7  14       56.95       60.67     10.38 o 
   0   7  14        3.32        3.74      0.52 o 
   1   7  14        0.38        0.56      0.84 o 
  -5   0  15        0.70        0.66      1.81 o 
  -3   0  15      471.87      530.03     10.62 o 
  -1   0  15      595.67      658.34     12.01 o 
   1   0  15      524.65      448.98      9.48 o 
   3   0  15       25.88       30.84      1.69 o 
  -5   1  15       74.21       74.67      1.72 o 
  -4   1  15      267.01      276.70      6.34 o 
  -3   1  15      111.70      126.74      2.66 o 
  -2   1  15      384.57      437.90      6.79 o 
  -1   1  15        0.68        1.72      1.20 o 
   0   1  15      146.43      126.98     14.33 o 
   1   1  15      115.84       90.14      2.15 o 
   2   1  15      291.96      275.40      9.26 o 
   3   1  15      103.43      113.64      3.74 o 
  -5   2  15        4.88        4.02      2.08 o 
  -4   2  15        0.31       -0.97      1.37 o 
  -3   2  15        4.00        7.10      1.51 o 
  -2   2  15       59.58       56.36      1.68 o 
  -1   2  15       11.07       16.98      1.17 o 
   0   2  15      110.35      104.27     11.08 o 
   1   2  15      299.89      243.08     10.92 o 
   2   2  15        1.31        1.33      1.43 o 
   3   2  15       33.00       31.43      1.11 o 
  -5   3  15        9.33        8.54      0.82 o 
  -4   3  15        3.42        7.00      0.93 o 
  -3   3  15       16.00       15.82      1.18 o 
  -2   3  15        0.55        1.04      1.21 o 
  -1   3  15       21.47       20.24      1.24 o 
   0   3  15       21.09       23.92      1.79 o 
   1   3  15       28.37       20.72      1.19 o 
   2   3  15      226.64      182.13     10.38 o 
   3   3  15       48.51       58.79      3.47 o 
  -5   4  15       31.57       36.35      1.12 o 
  -4   4  15      132.40      132.53      4.22 o 
  -3   4  15       21.23       16.24      1.14 o 
  -2   4  15        3.82        2.44      1.51 o 
  -1   4  15       18.27       16.29      3.65 o 
   0   4  15      169.17      160.88     13.21 o 
   1   4  15       73.04       58.74      2.53 o 
   2   4  15       37.64       32.29      2.17 o 
  -4   5  15       35.65       38.04      4.59 o 
  -3   5  15       27.06       22.61      4.10 o 
  -2   5  15       63.63       74.45     14.52 o 
  -1   5  15        7.80       10.22      1.30 o 
   0   5  15       20.82       15.57      2.30 o 
   1   5  15        6.13        4.70      1.57 o 
  -3   6  15       84.27       77.89      9.54 o 
  -2   6  15       15.09       15.33      3.50 o 
  -1   6  15       35.08       38.66      5.46 o 
   0   6  15      179.98      162.57     15.19 o 
  -4   0  16       96.56      112.20      3.44 o 
  -2   0  16      141.78      160.96      4.95 o 
   0   0  16       79.11       76.27     14.97 o 
   2   0  16       49.91       42.19      1.93 o 
  -5   1  16        0.09       -0.56      1.03 o 
  -4   1  16        8.80        7.38      0.91 o 
  -3   1  16      264.81      285.50      5.85 o 
  -2   1  16        0.43        0.60      1.37 o 
  -1   1  16      183.17      213.67      4.22 o 
   0   1  16       31.40       28.44      3.98 o 
   1   1  16       20.66       12.72      1.19 o 
   2   1  16       22.75       20.50      2.26 o 
  -4   2  16        1.67        2.66      0.84 o 
  -3   2  16       54.76       55.33      1.61 o 
  -2   2  16      172.39      180.13      3.47 o 
  -1   2  16        0.30        1.97      1.03 o 
   0   2  16      450.58      378.05     41.62 o 
   1   2  16      301.54      264.05      4.42 o 
   2   2  16       22.38       20.14      1.78 o 
  -4   3  16       31.29       29.03      1.18 o 
  -3   3  16        2.18        1.67      0.88 o 
  -2   3  16       15.56       14.25      1.21 o 
  -1   3  16      234.92      249.83     22.21 o 
   0   3  16       13.25       11.16      1.34 o 
   1   3  16       47.76       34.78      1.90 o 
   2   3  16      133.44      130.15      2.56 o 
  -4   4  16        0.40        0.30      0.91 o 
  -3   4  16       11.34       12.44      1.18 o 
  -2   4  16        1.26        1.77      0.74 o 
  -1   4  16       14.51       13.52      2.29 o 
   0   4  16      608.62      547.78     52.34 o 
   1   4  16       21.07       19.17      1.00 o 
  -3   5  16      160.08      172.67      3.80 o 
  -2   5  16        3.96        3.87      1.24 o 
  -1   5  16       62.25       61.82     12.61 o 
   0   5  16      120.05      121.45     11.76 o 
  -3   0  17        0.31       -0.12      1.75 o 
  -1   0  17       35.23       39.89      1.87 o 
   1   0  17      280.83      226.57      5.25 o 
  -4   1  17       61.39       71.49      1.49 o 
  -3   1  17       56.35       59.01      1.47 o 
  -2   1  17       10.02       13.64      0.94 o 
  -1   1  17       80.57      101.60     10.02 o 
   0   1  17       17.89       15.56      1.53 o 
   1   1  17       52.62       39.90      1.19 o 
  -3   2  17       50.43       55.35      4.56 o 
  -2   2  17       78.44       85.57      1.75 o 
  -1   2  17      312.08      325.37     26.92 o 
   0   2  17      127.73      122.73     15.30 o 
   1   2  17       32.49       28.26      1.02 o 
  -3   3  17        0.39        1.73      0.86 o 
  -2   3  17      542.10      581.34     33.01 o 
  -1   3  17      110.49      129.19     16.08 o 
   0   3  17       25.41       23.20      1.86 o 
                                                 
